# Supplementary material for: The MADD-3 LAMMER Kinase Interacts with a p38 MAP Kinase Pathway to Regulate the Display of the EVA-1 Guidance Receptor in Caenorhabditis elegans
Source: PLoS Genet. 2016 Apr 28;12(4):e1006010. doi: 10.1371/journal.pgen.1006010 (PMC4849719; doi:10.1371/journal.pgen.1006010)
Supplement: S1 Dataset — The 25 mutants were sequences in two batches and the resulting homozygous mutations in each strain are reported in two files in two corresponding excel tabs. Only protein changing mutations are reported. The alleles are indicated in the top row. See methods for more details. (XLSX) [file pgen.1006010.s006.xlsx]

## Sheet: 09-22-14
TypeOfVariation	NumberOfSamples	Chromosome	LocationStart	LocationEnd	Reference	Alternate	Gene	GeneInfo	tr344	tr346	tr371	tr368	tr369	tr375	tr352	tr348	tr378	tr372	tr331	tr383	tr381	tr334	tr353
									dlk-1	dlk-1	dlk-1	dlk-1	dlk-1	dlk-1	dlk-1	dlk-1	sek-3	pmk-3	pmk-3	pmk-3	pmk-3	unknown	unknown
nonsynonymous SNV	1	chrI	12566162	12566162	G	A	dlk-1	:NM_001026273:exon11:c.C2723T:p.S908F,:NM_001026272:exon11:c.C2744T:p.S915F,dlk-1:NM_001265008:exon2:c.C581T:p.S194F,dlk-1:NM_001136297:exon9:c.C2525T:p.S842F,	hom-556.77-19
stopgain SNV	1	chrI	12570644	12570644	C	T	dlk-1	:NM_001026273:exon4:c.G384A:p.W128X,dlk-1:NM_001026274:exon4:c.G384A:p.W128X,:NM_001026272:exon4:c.G384A:p.W128X,dlk-1:NM_001136297:exon2:c.G165A:p.W55X,		hom-199.80-7
nonsynonymous SNV	1	chrI	12570465	12570465	C	T	dlk-1	:NM_001026273:exon4:c.G563A:p.G188E,dlk-1:NM_001026274:exon4:c.G563A:p.G188E,:NM_001026272:exon4:c.G563A:p.G188E,dlk-1:NM_001136297:exon2:c.G344A:p.G115E,			hom-587.77-18
nonsynonymous SNV	1	chrI	12570064	12570064	G	A	dlk-1	:NM_001026273:exon5:c.C868T:p.P290S,dlk-1:NM_001026274:exon5:c.C868T:p.P290S,:NM_001026272:exon5:c.C868T:p.P290S,dlk-1:NM_001136297:exon3:c.C649T:p.P217S,				hom-781.77-25
nonsynonymous SNV	1	chrI	12570068	12570068	C	T	dlk-1	:NM_001026273:exon5:c.G864A:p.M288I,dlk-1:NM_001026274:exon5:c.G864A:p.M288I,:NM_001026272:exon5:c.G864A:p.M288I,dlk-1:NM_001136297:exon3:c.G645A:p.M215I,					hom-690.77-21
stopgain SNV	1	chrI	12569644	12569644	C	T	dlk-1	:NM_001026273:exon6:c.G1181A:p.W394X,dlk-1:NM_001026274:exon6:c.G1181A:p.W394X,:NM_001026272:exon6:c.G1181A:p.W394X,dlk-1:NM_001136297:exon4:c.G962A:p.W321X,						hom-388.77-12
nonsynonymous SNV	1	chrI	12569289	12569289	C	T	dlk-1	:NM_001026273:exon7:c.G1408A:p.E470K,dlk-1:NM_001026274:exon7:c.G1408A:p.E470K,:NM_001026272:exon7:c.G1408A:p.E470K,dlk-1:NM_001136297:exon5:c.G1189A:p.E397K,							hom-203.80-7
nonsynonymous SNV	1	chrI	12569247	12569247	C	T	dlk-1	:NM_001026273:exon7:c.G1450A:p.E484K,dlk-1:NM_001026274:exon7:c.G1450A:p.E484K,:NM_001026272:exon7:c.G1450A:p.E484K,dlk-1:NM_001136297:exon5:c.G1231A:p.E411K,								hom-775.77-24
nonsynonymous SNV	1	chrX	5020196	5020196	C	T	sek-3	:NM_171675:exon10:c.C859T:p.P287S,ZC449.3:NM_171676:exon8:c.C739T:p.P247S,									hom-551.77-17
nonsynonymous SNV	1	chrIV	8141841	8141841	C	T	pmk-3	pmk-3:NM_068962:exon5:c.C734T:p.S245F,										hom-468.77-16
nonsynonymous SNV	1	chrIV	8142460	8142460	G	A	pmk-3	pmk-3:NM_068962:exon6:c.G1180A:p.D394N,											hom-347.77-11
stopgain SNV	1	chrIV	8142156	8142156	G	A	pmk-3	pmk-3:NM_068962:exon6:c.G876A:p.W292X,												hom-416.77-13
nonsynonymous SNV	1	chrIV	8142169	8142169	G	A	pmk-3	pmk-3:NM_068962:exon6:c.G889A:p.E297K,													hom-841.77-27
nonsynonymous SNV	1	chrIII	132764	132764	G	A	C29F9.1	C29F9.1:NM_064751:exon2:c.G295A:p.D99N,															hom-123.03-6
synonymous SNV	1	chrI	11890691	11890691	G	A	Y47H9C.15	Y47H9C.15:NM_060612:exon1:c.C48T:p.N16N,															hom-137.90-5
nonsynonymous SNV	1	chrV	2109126	2109126	C	T	ckb-4	ckb-4:NM_071172:exon2:c.G101A:p.G34E,															hom-197.80-7
nonsynonymous SNV	1	chrII	94329	94329	C	T	C50D2.7	C50D2.7:NM_061256:exon2:c.G350A:p.R117K,															hom-203.80-7
synonymous SNV	1	chrX	338817	338817	G	A	C04E7.4	C04E7.4:NM_171611:exon4:c.C444T:p.N148N,															hom-214.80-7
synonymous SNV	1	chrIII	6793910	6793910	G	A		:NM_171172:exon44:c.G38907A:p.K12969K,															hom-218.84-6
nonsynonymous SNV	1	chrIV	7735063	7735063	G	A	clx-1	clx-1:NM_068868:exon1:c.G428A:p.G143E,															hom-241.77-10
synonymous SNV	1	chrX	2090963	2090963	G	A	lsy-2	lsy-2:NM_001029526:exon4:c.G396A:p.T132T,:NM_001029525:exon5:c.G474A:p.T158T,															hom-246.78-8
nonsynonymous SNV	1	chrV	1604636	1604636	C	T	nhr-178	nhr-178:NM_071053:exon7:c.G717A:p.M239I,															hom-248.78-8
synonymous SNV	1	chrX	5178788	5178788	G	A	T03G11.6	T03G11.6:NM_076479:exon2:c.C240T:p.T80T,															hom-254.80-7
nonsynonymous SNV	1	chrI	9663872	9663872	G	A	npp-14	npp-14:NM_060167:exon2:c.C989T:p.S330L,															hom-264.78-9
nonsynonymous SNV	1	chrX	1938137	1938137	G	A	fbxa-40	fbxa-40:NM_075954:exon6:c.C1232T:p.S411F,															hom-269.78-9
nonsynonymous SNV	1	chrI	11239940	11239940	G	A	F46A8.5	F46A8.5:NM_060482:exon2:c.C425T:p.T142I,															hom-274.78-9
nonsynonymous SNV	1	chrII	8965678	8965678	G	A	C18E9.2	C18E9.2:NM_063507:exon5:c.G358A:p.G120S,															hom-279.78-9
nonsynonymous SNV	1	chrI	5133502	5133502	T	A	Y110A7A.6	Y110A7A.6:NM_059129:exon7:c.T950A:p.L317Q,:NM_059128:exon7:c.T932A:p.L311Q,															hom-292.78-9
synonymous SNV	1	chrI	6093503	6093503	C	T		:NM_001129095:exon2:c.C105T:p.P35P,ZK484.1:NM_001129096:exon2:c.C105T:p.P35P,															hom-311.77-11
nonsynonymous SNV	1	chrIII	1588039	1588039	G	A	sms-3	sms-3:NM_065024:exon2:c.C266T:p.A89V,															hom-313.77-10
nonsynonymous SNV	1	chrII	8141683	8141683	G	A	F10B5.8	F10B5.8:NM_063305:exon4:c.C1424T:p.P475L,															hom-317.77-10
nonframeshift deletion	1	chrV	10391673	10391684	AAGGAGCTGCTG	-	AC3.5	AC3.5:NM_001269286:exon8:c.1424_1435del:p.475_479del,:NM_001269285:exon9:c.1745_1756del:p.582_586del,															hom-3256.73-21
stopgain SNV	1	chrX	7054852	7054852	G	A	ubc-17	ubc-17:NM_076787:exon12:c.G1803A:p.W601X,															hom-345.77-11
synonymous SNV	1	chrI	13053619	13053619	C	T	npr-14	npr-14:NM_060882:exon4:c.C420T:p.I140I,															hom-346.77-11
synonymous SNV	1	chrII	2319103	2319103	G	A	ZK1240.9	ZK1240.9:NM_061837:exon3:c.G450A:p.E150E,															hom-349.77-11
nonsynonymous SNV	1	chrIV	17320867	17320867	C	T	21ur-11407	21ur-11407:NM_070679:exon1:c.C107T:p.T36I,															hom-354.77-11
nonsynonymous SNV	1	chrIV	9682346	9682346	G	A	ins-7	ins-7:NM_001268489:exon1:c.C59T:p.P20L,:NM_001268488:exon2:c.C92T:p.P31L,															hom-358.77-11
nonsynonymous SNV	1	chrX	5726759	5726759	G	A	rgs-6	rgs-6:NM_076563:exon4:c.C428T:p.A143V,															hom-364.77-11
synonymous SNV	1	chrV	1269071	1269071	C	T	C39F7.5	C39F7.5:NM_070997:exon5:c.C1375T:p.L459L,															hom-374.77-12
nonsynonymous SNV	1	chrX	3608330	3608330	A	T	C18B2.5	C18B2.5:NM_171945:exon10:c.T1389A:p.S463R,C18B2.5:NM_171653:exon9:c.T1311A:p.S437R,															hom-375.77-12
stopgain SNV	1	chrV	4375730	4375730	G	A	F32D1.7	F32D1.7:NM_071804:exon1:c.C424T:p.Q142X,															hom-377.77-12
nonsynonymous SNV	1	chrII	2338740	2338740	G	A	F43C11.9	F43C11.9:NM_061845:exon3:c.C509T:p.A170V,															hom-390.77-12
nonsynonymous SNV	1	chrI	3828037	3828037	T	A	F53F10.3	F53F10.3:NM_058833:exon3:c.T399A:p.N133K,															hom-402.77-13
synonymous SNV	1	chrII	13203316	13203316	G	A	btf-1	btf-1:NM_064401:exon5:c.G864A:p.E288E,															hom-407.77-13
synonymous SNV	1	chrIV	2899259	2899259	G	A	Y54G2A.20	Y54G2A.20:NM_067868:exon5:c.C867T:p.I289I,															hom-421.77-15
synonymous SNV	1	chrII	13073691	13073691	C	T		:NM_064377:exon1:c.C93T:p.T31T,															hom-423.18-15
nonsynonymous SNV	1	chrV	5645236	5645236	G	A	srx-117	srx-117:NM_072086:exon4:c.G341A:p.S114N,															hom-429.77-13
synonymous SNV	1	chrV	20700609	20700609	T	C	F53F8.5	F53F8.5:NM_075597:exon5:c.A1026G:p.R342R,															hom-446.77-14
nonsynonymous SNV	1	chrI	14735846	14735846	G	A	K05C4.4	K05C4.4:NM_061163:exon4:c.G475A:p.E159K,															hom-447.77-14
nonsynonymous SNV	1	chrII	12934305	12934305	G	A	lips-9	lips-9:NM_064355:exon4:c.C652T:p.L218F,															hom-454.77-15
nonsynonymous SNV	1	chrV	16825498	16825498	G	A	srh-216	srh-216:NM_074845:exon3:c.C769T:p.P257S,															hom-470.77-15
nonsynonymous SNV	1	chrI	6938896	6938896	C	T	T10B11.4	T10B11.4:NM_059577:exon3:c.G342A:p.M114I,															hom-486.77-17
synonymous SNV	1	chrIII	1420421	1420421	G	A		:NM_001027789:exon7:c.C1272T:p.R424R,															hom-498.77-16
synonymous SNV	1	chrIII	7514708	7514708	G	A	cls-1	cls-1:NM_066248:exon15:c.G3789A:p.L1263L,															hom-511.77-16
nonsynonymous SNV	1	chrV	15927212	15927212	G	A		:NM_001269759:exon3:c.C1036T:p.P346S,pzf-1:NM_001269760:exon2:c.C931T:p.P311S,															hom-518.77-16
stopgain SNV	1	chrIII	6239271	6239271	A	T	T12A2.5	T12A2.5:NM_065956:exon1:c.T14A:p.L5X,															hom-526.77-15
nonsynonymous SNV	1	chrV	15401439	15401439	C	T	sri-7	sri-7:NM_074427:exon5:c.C767T:p.P256L,															hom-529.77-16
synonymous SNV	1	chrV	10895176	10895176	G	A	F32D8.5	F32D8.5:NM_073375:exon2:c.G225A:p.V75V,F32D8.5:NM_073376:exon2:c.G219A:p.V73V,															hom-541.77-17
nonsynonymous SNV	1	chrIII	6242400	6242400	G	A	T12A2.6	T12A2.6:NM_065958:exon4:c.C1526T:p.S509F,															hom-543.77-18
nonsynonymous SNV	1	chrI	12949115	12949115	G	A	F08A8.3	F08A8.3:NM_060862:exon6:c.G1328A:p.R443Q,															hom-547.77-15
nonsynonymous SNV	1	chrV	1759559	1759559	C	T	clec-204	clec-204:NM_071098:exon8:c.C1150T:p.L384F,															hom-547.77-17
nonsynonymous SNV	1	chrX	10872010	10872010	C	T		:NM_001047822:exon15:c.G3158A:p.S1053N,pgp-6:NM_001047823:exon14:c.G2981A:p.S994N,															hom-55.28-3
nonsynonymous SNV	1	chrIII	6395105	6395105	G	A		:NM_171877:exon3:c.C650T:p.A217V,:NM_171166:exon3:c.C455T:p.A152V,															hom-553.77-17
synonymous SNV	1	chrII	5001901	5001901	G	A	F59A6.5	F59A6.5:NM_062520:exon4:c.G2232A:p.E744E,															hom-555.77-17
nonsynonymous SNV	1	chrI	14783083	14783083	G	A	sur-2	sur-2:NM_001026292:exon8:c.C1856T:p.T619I,sur-2:NM_061174:exon8:c.C1850T:p.T617I,															hom-564.77-17
nonsynonymous SNV	1	chrX	1373861	1373861	G	A	fbxa-190	fbxa-190:NM_075854:exon4:c.G733A:p.E245K,															hom-570.77-18
nonsynonymous SNV	1	chrV	16833954	16833954	G	A	tni-3	tni-3:NM_074849:exon4:c.C593T:p.A198V,															hom-597.77-19
nonsynonymous SNV	1	chrIV	9420273	9420273	G	A	F56D5.9	F56D5.9:NM_069261:exon3:c.C2050T:p.L684F,															hom-600.77-19
nonsynonymous SNV	1	chrI	7206383	7206383	C	T	C01H6.2	C01H6.2:NM_059635:exon5:c.G796A:p.E266K,															hom-620.77-19
synonymous SNV	1	chrIV	16351146	16351146	G	A	C35D6.4	C35D6.4:NM_070548:exon1:c.G189A:p.L63L,															hom-624.77-19
nonsynonymous SNV	1	chrV	3796655	3796655	G	A	fpn-1.3	fpn-1.3:NM_071648:exon2:c.G208A:p.A70T,															hom-638.77-21
synonymous SNV	1	chrI	13899219	13899219	G	A	trp-4	trp-4:NM_061028:exon1:c.G63A:p.R21R,															hom-639.77-19
nonsynonymous SNV	1	chrI	10163164	10163164	G	A	C25A1.1	C25A1.1:NM_060274:exon4:c.G649A:p.G217S,															hom-652.77-20
nonsynonymous SNV	1	chrIII	9082215	9082215	G	A	far-2	far-2:NM_066610:exon1:c.G463A:p.A155T,															hom-653.77-20
nonsynonymous SNV	1	chrV	646049	646049	C	T	F48G7.12	F48G7.12:NM_070876:exon1:c.G152A:p.G51E,															hom-654.77-22
nonsynonymous SNV	1	chrI	15037175	15037175	G	A	F31C3.2	F31C3.2:NM_001026263:exon4:c.G662A:p.S221N,F31C3.2:NM_001026262:exon4:c.G662A:p.S221N,															hom-685.77-22
nonsynonymous SNV	1	chrX	6423485	6423485	G	A	K10C2.1	K10C2.1:NM_076678:exon16:c.C4837T:p.H1613Y,															hom-710.77-22
nonsynonymous SNV	1	chrV	10400326	10400326	T	A	ugt-2	ugt-2:NM_073271:exon7:c.T911A:p.I304K,														hom-1070.77-16
nonsynonymous SNV	1	chrV	10400328	10400328	T	C	ugt-2	ugt-2:NM_073271:exon7:c.T913C:p.S305P,														hom-1070.77-17
synonymous SNV	1	chrV	7692384	7692384	C	T	C12D5.10	C12D5.10:NM_072591:exon4:c.G762A:p.L254L,														hom-1198.77-40
synonymous SNV	1	chrIV	6154341	6154341	G	A	C11D2.3	C11D2.3:NM_068522:exon2:c.G141A:p.S47S,														hom-1271.77-37
synonymous SNV	1	chrX	14852311	14852311	C	T	acd-3	acd-3:NM_001270322:exon12:c.C1323T:p.P441P,acd-3:NM_001270321:exon12:c.C1335T:p.P445P,														hom-1423.77-22
synonymous SNV	1	chrV	301300	301300	C	T	F33E11.3	F33E11.3:NM_070770:exon3:c.G1686A:p.K562K,														hom-144.90-5
nonsynonymous SNV	1	chrII	1337164	1337164	G	A	jip-1	jip-1:NM_001038242:exon1:c.G65A:p.G22E,jip-1:NM_001038241:exon9:c.G1487A:p.G496E,														hom-178.84-6
nonsynonymous SNV	1	chrI	13753632	13753632	C	T	Y6B3B.5	Y6B3B.5:NM_001026630:exon6:c.G715A:p.E239K,:NM_001026631:exon7:c.G742A:p.E248K,														hom-179.84-6
nonsynonymous SNV	1	chrII	12804948	12804948	G	A		:NM_064321:exon2:c.C106T:p.L36F,Y46G5A.18:NM_001129184:exon2:c.C106T:p.L36F,														hom-187.80-7
nonsynonymous SNV	1	chrIV	16279664	16279664	T	A	clec-191	clec-191:NM_070531:exon5:c.A796T:p.M266L,														hom-192.80-7
nonsynonymous SNV	1	chrI	11455185	11455185	C	T	nhr-244	nhr-244:NM_060525:exon2:c.C368T:p.T123I,														hom-197.84-6
synonymous SNV	1	chrI	9310998	9310998	C	T	uev-3	uev-3:NM_060081:exon3:c.C303T:p.S101S,														hom-240.78-8
nonsynonymous SNV	1	chrIII	3290419	3290419	G	A	Y53G8AR.8	Y53G8AR.8:NM_065285:exon6:c.C1195T:p.L399F,														hom-257.78-9
nonsynonymous SNV	1	chrIII	365977	365977	G	A		:NM_171059:exon1:c.G25A:p.E9K,														hom-278.78-9
nonsynonymous SNV	1	chrII	13473378	13473378	G	A	E01G4.5	E01G4.5:NM_064434:exon4:c.G772A:p.G258S,														hom-279.78-9
synonymous SNV	1	chrII	3283234	3283234	G	A	nep-13	nep-13:NM_062096:exon2:c.G258A:p.R86R,														hom-284.78-9
synonymous SNV	1	chrX	7857701	7857701	C	T	cca-1	cca-1:NM_001029328:exon4:c.G309A:p.P103P,:NM_171733:exon4:c.G309A:p.P103P,:NM_001029326:exon4:c.G309A:p.P103P,:NM_001029325:exon4:c.G309A:p.P103P,:NM_001029327:exon4:c.G309A:p.P103P,														hom-302.77-10
synonymous SNV	1	chrIII	12456725	12456725	G	A	scav-3	scav-3:NM_067224:exon1:c.C21T:p.C7C,														hom-302.77-10
synonymous SNV	1	chrII	2768523	2768523	G	A	F08D12.7	F08D12.7:NM_061955:exon3:c.C486T:p.N162N,														hom-305.77-10
synonymous SNV	1	chrI	7097749	7097749	C	T	ekl-1	ekl-1:NM_059608:exon9:c.C1614T:p.I538I,														hom-312.77-10
synonymous SNV	1	chrII	12241565	12241565	G	A	Y57A10A.23	Y57A10A.23:NM_064198:exon2:c.G219A:p.K73K,														hom-316.77-10
nonsynonymous SNV	1	chrIII	1439451	1439451	G	A	Y82E9BR.2	Y82E9BR.2:NM_065007:exon3:c.G263A:p.R88K,														hom-349.77-11
nonsynonymous SNV	1	chrI	2231416	2231416	C	T	gcy-17	gcy-17:NM_058542:exon4:c.G313A:p.A105T,														hom-354.77-11
synonymous SNV	1	chrII	7004617	7004617	C	T	unc-104	unc-104:NM_001026870:exon12:c.C2214T:p.S738S,unc-104:NM_171017:exon12:c.C2214T:p.S738S,														hom-354.77-11
nonsynonymous SNV	1	chrIV	15931483	15931483	C	A	Y105C5B.9	Y105C5B.9:NM_070497:exon3:c.C608A:p.T203K,														hom-357.77-12
nonsynonymous SNV	1	chrII	10916110	10916110	G	A	F44F4.10	F44F4.10:NM_063949:exon4:c.C608T:p.T203M,														hom-359.77-11
nonsynonymous SNV	1	chrII	8568125	8568125	C	T	col-38	col-38:NM_063409:exon2:c.G766A:p.D256N,														hom-361.77-12
synonymous SNV	1	chrII	6691595	6691595	C	T	C18H9.3	C18H9.3:NM_062959:exon10:c.C3003T:p.L1001L,														hom-365.77-13
nonsynonymous SNV	1	chrII	15040632	15040632	G	A	asc-1	asc-1:NM_064699:exon2:c.G556A:p.D186N,														hom-376.77-12
synonymous SNV	1	chrV	13387877	13387877	C	T	somi-1	somi-1:NM_182361:exon2:c.G1167A:p.L389L,:NM_073919:exon3:c.G1254A:p.L418L,														hom-384.77-12
synonymous SNV	1	chrV	16284124	16284124	C	T	F28G4.4	F28G4.4:NM_074710:exon4:c.G372A:p.K124K,														hom-391.77-13
nonsynonymous SNV	1	chrIV	17441107	17441107	G	A	F08A7.1	F08A7.1:NM_001269029:exon2:c.G223A:p.V75I,														hom-397.77-12
stopgain SNV	1	chrII	13143931	13143931	G	A	mltn-1	mltn-1:NM_001026961:exon2:c.C361T:p.R121X,														hom-399.77-14
synonymous SNV	1	chrV	16817331	16817331	C	T	T20B3.1	T20B3.1:NM_074844:exon6:c.C633T:p.F211F,														hom-400.77-14
nonsynonymous SNV	1	chrII	5410484	5410484	G	A	EEED8.4	EEED8.4:NM_062621:exon1:c.G19A:p.D7N,														hom-400.77-15
nonsynonymous SNV	1	chrIV	12081277	12081277	C	T	lex-1	lex-1:NM_069888:exon4:c.C1690T:p.P564S,lex-1:NM_001129297:exon4:c.C1690T:p.P564S,lex-1:NM_001129296:exon4:c.C1684T:p.P562S,														hom-405.77-14
nonsynonymous SNV	1	chrII	13869937	13869937	C	G		:NM_001267478:exon4:c.G292C:p.V98L,:NM_001276754:exon3:c.G262C:p.V88L,:NM_001276753:exon4:c.G292C:p.V98L,:NM_001267479:exon3:c.G262C:p.V88L,														hom-410.77-14
nonsynonymous SNV	1	chrV	16727500	16727500	C	T	T25E12.14	T25E12.14:NM_001129549:exon2:c.C236T:p.P79L,														hom-416.77-13
nonsynonymous SNV	1	chrIII	3607073	3607073	G	A	ptp-1	ptp-1:NM_065331:exon10:c.G1483A:p.A495T,ptp-1:NM_171099:exon3:c.G172A:p.A58T,ptp-1:NM_065332:exon3:c.G277A:p.A93T,														hom-423.77-15
nonsynonymous SNV	1	chrIV	13243847	13243847	C	T	JC8.4	JC8.4:NM_070145:exon1:c.C197T:p.T66I,														hom-429.77-17
nonsynonymous SNV	1	chrIV	10371727	10371727	C	T	iars-1	iars-1:NM_069513:exon7:c.C2804T:p.S935F,														hom-430.77-15
nonsynonymous SNV	1	chrV	3669693	3669693	C	T		:NM_001269099:exon2:c.C184T:p.P62S,														hom-443.77-14
nonsynonymous SNV	1	chrII	12440843	12440843	G	A	Y57A10C.10	Y57A10C.10:NM_064242:exon3:c.C190T:p.L64F,														hom-447.77-15
nonsynonymous SNV	1	chrV	16042617	16042617	C	T	his-1	his-1:NM_074633:exon1:c.C118T:p.R40C,														hom-458.77-15
nonsynonymous SNV	1	chrIV	6533424	6533424	G	A	C01G5.4	C01G5.4:NM_068594:exon6:c.G1163A:p.G388D,														hom-467.77-15
synonymous SNV	1	chrI	7625417	7625417	C	T	lrp-1	lrp-1:NM_059726:exon21:c.C6831T:p.F2277F,														hom-471.77-13
nonsynonymous SNV	1	chrV	13738320	13738320	C	T	F35E12.5	F35E12.5:NM_074001:exon1:c.G139A:p.V47I,														hom-475.77-16
nonsynonymous SNV	1	chrV	7427541	7427541	C	T	srw-69	srw-69:NM_072504:exon6:c.G958A:p.V320I,														hom-477.77-16
nonsynonymous SNV	1	chrII	12954941	12954941	G	A	Y38F1A.2	Y38F1A.2:NM_064359:exon1:c.G31A:p.E11K,														hom-482.77-16
nonsynonymous SNV	1	chrII	3127248	3127248	G	A	ins-31	ins-31:NM_062053:exon1:c.G205A:p.D69N,														hom-486.77-15
nonsynonymous SNV	1	chrIV	7229525	7229525	G	A	cap-1	cap-1:NM_068744:exon3:c.C521T:p.P174L,														hom-493.77-15
nonsynonymous SNV	1	chrV	17227890	17227890	C	T	scl-25	scl-25:NM_074963:exon4:c.C593T:p.T198I,														hom-494.77-16
nonsynonymous SNV	1	chrIV	4656355	4656355	G	A	col-111	col-111:NM_068206:exon3:c.C466T:p.P156S,														hom-506.77-16
nonsynonymous SNV	1	chrI	13779794	13779794	G	A	Y37H9A.2	Y37H9A.2:NM_061010:exon10:c.C956T:p.P319L,														hom-513.77-16
synonymous SNV	1	chrI	12312993	12312993	C	T	oac-36	oac-36:NM_060711:exon4:c.C516T:p.I172I,														hom-518.77-17
synonymous SNV	1	chrIV	9967265	9967265	C	T	kin-5	kin-5:NM_069392:exon7:c.G1470A:p.Q490Q,														hom-519.77-16
nonsynonymous SNV	1	chrX	17277799	17277799	C	T	C33E10.5	C33E10.5:NM_078403:exon14:c.C1592T:p.P531L,														hom-523.77-16
nonsynonymous SNV	1	chrIII	3729291	3729291	G	A	F34D10.9	F34D10.9:NM_001129223:exon2:c.C215T:p.T72I,														hom-532.77-16
nonsynonymous SNV	1	chrIV	5470820	5470820	G	A	rme-2	rme-2:NM_068414:exon3:c.G706A:p.E236K,														hom-532.77-16
synonymous SNV	1	chrV	12739302	12739302	C	T	cky-1	cky-1:NM_001129377:exon3:c.C954T:p.A318A,cky-1:NM_073783:exon3:c.C954T:p.A318A,														hom-533.77-20
nonsynonymous SNV	1	chrV	11218890	11218890	C	T	cyp-29A2	cyp-29A2:NM_073446:exon4:c.C887T:p.T296I,														hom-537.77-16
synonymous SNV	1	chrV	3573384	3573384	C	T	F40C5.1	F40C5.1:NM_071604:exon5:c.C468T:p.C156C,														hom-543.77-18
nonsynonymous SNV	1	chrV	2013268	2013268	C	T	F59A7.7	F59A7.7:NM_071148:exon3:c.C425T:p.S142F,														hom-545.77-17
synonymous SNV	1	chrX	6458911	6458911	C	T	pept-1	pept-1:NM_076686:exon5:c.C606T:p.I202I,														hom-545.77-19
nonsynonymous SNV	1	chrI	15043016	15043016	C	T	F31C3.3	F31C3.3:NM_061224:exon8:c.G6047A:p.R2016H,														hom-546.77-17
nonsynonymous SNV	1	chrII	11861882	11861882	G	A	K12D12.5	K12D12.5:NM_064131:exon4:c.G754A:p.D252N,														hom-548.77-19
synonymous SNV	1	chrV	20855023	20855023	T	C	F31D4.5	F31D4.5:NM_001270030:exon2:c.T222C:p.Y74Y,F31D4.5:NM_001270031:exon2:c.T222C:p.Y74Y,														hom-559.77-18
nonsynonymous SNV	1	chrX	1807501	1807501	C	T	got-1.3	got-1.3:NM_075930:exon2:c.G527A:p.G176E,														hom-561.77-17
synonymous SNV	1	chrV	7870585	7870585	C	T	nipi-4	nipi-4:NM_072627:exon1:c.G111A:p.A37A,														hom-576.77-18
nonsynonymous SNV	1	chrI	8523692	8523692	C	T	K02B12.5	K02B12.5:NM_059907:exon12:c.G1678A:p.V560I,														hom-578.77-18
synonymous SNV	1	chrV	3999657	3999657	C	T	K09D9.11	K09D9.11:NM_071714:exon6:c.G1194A:p.E398E,														hom-590.77-18
nonsynonymous SNV	1	chrIV	13355409	13355409	C	T	mex-5	mex-5:NM_070165:exon5:c.C1297T:p.P433S,														hom-590.77-19
synonymous SNV	1	chrX	17618786	17618786	C	T	ncs-7	ncs-7:NM_078445:exon4:c.C390T:p.F130F,														hom-596.77-18
synonymous SNV	1	chrIII	13463477	13463477	C	G		:NM_001268275:exon1:c.C21G:p.V7V,:NM_001027630:exon3:c.C195G:p.V65V,:NM_001027628:exon3:c.C195G:p.V65V,ant-1.1:NM_001027629:exon3:c.C195G:p.V65V,														hom-598.77-19
nonsynonymous SNV	1	chrII	9205810	9205810	C	T	let-23	let-23:NM_001136358:exon13:c.C3145T:p.P1049S,let-23:NM_063561:exon15:c.C3328T:p.P1110S,let-23:NM_001136359:exon15:c.C3343T:p.P1115S,														hom-612.77-19
nonsynonymous SNV	1	chrV	12115180	12115180	C	T	C13C4.5	C13C4.5:NM_073640:exon1:c.C199T:p.L67F,														hom-612.77-20
synonymous SNV	1	chrIII	10181235	10181235	G	A	mua-3	mua-3:NM_001027504:exon22:c.G7716A:p.K2572K,mua-3:NM_001027503:exon32:c.G9468A:p.K3156K,														hom-615.77-21
nonsynonymous SNV	1	chrIV	4151878	4151878	G	A	R07C12.4	R07C12.4:NM_068095:exon5:c.G524A:p.G175D,														hom-618.77-22
nonsynonymous SNV	1	chrIV	10444767	10444767	C	T	F13B12.4	F13B12.4:NM_069527:exon5:c.G1292A:p.G431E,														hom-625.77-21
nonsynonymous SNV	1	chrI	876192	876192	C	T	pde-6	pde-6:NM_001129083:exon8:c.G1375A:p.A459T,:NM_058386:exon8:c.G1375A:p.A459T,														hom-633.77-22
nonsynonymous SNV	1	chrIV	4291561	4291561	G	A	F15E6.4	F15E6.4:NM_068134:exon1:c.G80A:p.G27E,														hom-636.77-20
synonymous SNV	1	chrII	7071744	7071744	C	T		:NM_063052:exon2:c.G420A:p.K140K,kars-1:NM_001027133:exon1:c.G246A:p.K82K,:NM_063053:exon2:c.G492A:p.K164K,														hom-657.77-20
nonsynonymous SNV	1	chrV	697472	697472	C	T		:NM_070897:exon4:c.G856A:p.E286K,ugt-29:NM_182348:exon4:c.G856A:p.E286K,														hom-658.77-21
nonsynonymous SNV	1	chrIV	10853682	10853682	C	T	T11G6.3	T11G6.3:NM_069610:exon5:c.G883A:p.E295K,														hom-660.77-20
synonymous SNV	1	chrV	14234294	14234294	C	T	ent-3	ent-3:NM_074120:exon7:c.G867A:p.K289K,														hom-662.77-21
nonsynonymous SNV	1	chrV	171442	171442	C	T	Y108G3AL.3	Y108G3AL.3:NM_070746:exon3:c.G259A:p.G87R,														hom-682.77-21
nonsynonymous SNV	1	chrIV	11334061	11334061	C	T	F54E12.2	F54E12.2:NM_069736:exon6:c.G2537A:p.R846Q,														hom-683.77-21
synonymous SNV	1	chrIII	9994848	9994848	G	A	C05B5.4	C05B5.4:NM_066815:exon2:c.G540A:p.E180E,														hom-690.77-21
nonsynonymous SNV	1	chrII	4561306	4561306	G	A	M03A1.8	M03A1.8:NM_001129152:exon3:c.G703A:p.D235N,														hom-690.77-22
nonsynonymous SNV	1	chrIV	9359851	9359851	G	A		:NM_001268461:exon16:c.C2126T:p.S709F,:NM_001268458:exon15:c.C2006T:p.S669F,:NM_001268460:exon16:c.C2120T:p.S707F,:NM_001268459:exon15:c.C2012T:p.S671F,														hom-695.77-21
nonsynonymous SNV	1	chrV	14740442	14740442	C	T	Y50E8A.6	Y50E8A.6:NM_074239:exon3:c.G764A:p.G255E,														hom-707.77-22
synonymous SNV	1	chrIV	3365213	3365213	C	T	Y55H10A.2	Y55H10A.2:NM_067930:exon4:c.C663T:p.I221I,														hom-71.28-3
synonymous SNV	1	chrIV	12375904	12375904	C	T	F28D1.2	F28D1.2:NM_069958:exon1:c.G126A:p.S42S,														hom-712.77-21
nonsynonymous SNV	1	chrII	12921899	12921899	G	A	wago-4	wago-4:NM_064350:exon8:c.G2065A:p.E689K,														hom-713.77-22
nonsynonymous SNV	1	chrIII	5952061	5952061	G	A		:NM_065892:exon2:c.G160A:p.A54T,:NM_065893:exon2:c.G118A:p.A40T,:NM_171141:exon2:c.G88A:p.A30T,:NM_171142:exon1:c.G13A:p.A5T,														hom-724.77-22
nonsynonymous SNV	1	chrV	17204457	17204457	C	T		:NM_001029105:exon8:c.C953T:p.T318I,														hom-730.77-23
synonymous SNV	1	chrII	9326514	9326514	C	T	eat-3	eat-3:NM_063585:exon4:c.C558T:p.L186L,														hom-738.77-23
nonsynonymous SNV	1	chrX	2304988	2304988	C	T	hum-6	hum-6:NM_076019:exon7:c.C964T:p.L322F,														hom-755.77-24
nonsynonymous SNV	1	chrI	5337467	5337467	C	T	F48C1.8	F48C1.8:NM_059169:exon2:c.G52A:p.A18T,														hom-757.77-24
synonymous SNV	1	chrII	3390053	3390053	A	G	nep-19	nep-19:NM_062128:exon5:c.T825C:p.D275D,														hom-758.77-25
synonymous SNV	1	chrIV	11260940	11260940	C	T	C05C12.5	C05C12.5:NM_069712:exon1:c.G156A:p.P52P,														hom-759.77-22
synonymous SNV	1	chrX	14852136	14852136	C	T	acd-3	acd-3:NM_001270322:exon11:c.C1198T:p.L400L,acd-3:NM_001270321:exon11:c.C1210T:p.L404L,														hom-760.77-24
nonsynonymous SNV	1	chrV	9389288	9389288	C	T		:NM_073032:exon7:c.C2875T:p.L959F,:NM_001028715:exon7:c.C2875T:p.L959F,														hom-765.77-25
nonsynonymous SNV	1	chrV	7122121	7122121	C	T	srx-35	srx-35:NM_072404:exon3:c.G244A:p.V82I,														hom-766.77-12
synonymous SNV	1	chrV	7122089	7122089	C	T	srx-35	srx-35:NM_072404:exon3:c.G276A:p.Q92Q,														hom-766.77-14
nonsynonymous SNV	1	chrX	16334814	16334814	C	T		:NM_001270343:exon4:c.C1052T:p.S351F,														hom-791.77-26
synonymous SNV	1	chrIV	7102780	7102780	G	A	ZC477.5	ZC477.5:NM_068706:exon4:c.C315T:p.L105L,														hom-811.77-25
nonsynonymous SNV	1	chrIV	5229854	5229854	G	A	thn-6	thn-6:NM_068346:exon4:c.G484A:p.V162I,														hom-823.77-25
nonsynonymous SNV	1	chrIV	7283550	7283550	G	A	C06E4.1	C06E4.1:NM_068758:exon2:c.G235A:p.D79N,														hom-880.77-27
frameshift deletion	1	chrV	7371273	7371273	C	-	srj-14	srj-14:NM_072483:exon3:c.358delC:p.L120fs,														hom-898.73-22
synonymous SNV	1	chrIV	11376764	11376764	C	T	cbd-1	cbd-1:NM_069744:exon9:c.C3420T:p.S1140S,														hom-901.77-27
nonsynonymous SNV	1	chrV	16981801	16981801	C	T	srz-54	srz-54:NM_074895:exon5:c.C902T:p.S301L,														hom-905.77-29
nonsynonymous SNV	1	chrII	5939053	5939053	C	T		:NM_171850:exon7:c.C794T:p.S265L,egl-44:NM_182104:exon4:c.C569T:p.S190L,:NM_171007:exon6:c.C770T:p.S257L,:NM_182106:exon5:c.C641T:p.S214L,:NM_062785:exon6:c.C749T:p.S250L,														hom-909.77-29
nonsynonymous SNV	1	chrIV	14114530	14114530	C	T	nkcc-1	nkcc-1:NM_001268861:exon4:c.G667A:p.E223K,nkcc-1:NM_001276883:exon4:c.G601A:p.E201K,nkcc-1:NM_070303:exon4:c.G667A:p.E223K,nkcc-1:NM_001268862:exon4:c.G595A:p.E199K,nkcc-1:NM_001083255:exon4:c.G667A:p.E223K,														hom-924.77-30
nonsynonymous SNV	1	chrII	6528542	6528542	T	C	C56E6.4	C56E6.4:NM_062918:exon1:c.A1G:p.M1V,														hom-946.77-29
nonsynonymous SNV	1	chrII	6805991	6805991	C	T	F31E8.5	F31E8.5:NM_062992:exon6:c.G733A:p.E245K,														hom-958.77-30
nonsynonymous SNV	1	chrV	12828783	12828783	C	T	ugt-15	ugt-15:NM_073810:exon5:c.C572T:p.P191L,														hom-966.77-30
nonsynonymous SNV	1	chrV	12818222	12818222	C	T	ZC443.4	ZC443.4:NM_073807:exon2:c.G356A:p.C119Y,														hom-985.77-30
synonymous SNV	1	chrV	9370153	9370153	C	T	E02C12.6	E02C12.6:NM_073025:exon4:c.G750A:p.K250K,													hom-1033.77-32
nonsynonymous SNV	1	chrII	7527986	7527986	C	T	rnh-1.1	rnh-1.1:NM_001027337:exon16:c.C1424T:p.T475I,													hom-1036.77-35
nonsynonymous SNV	1	chrII	9049036	9049036	C	T	T24B8.7	T24B8.7:NM_063531:exon13:c.G3271A:p.G1091S,T24B8.7:NM_063530:exon13:c.G3271A:p.G1091S,													hom-1039.77-31
nonsynonymous SNV	1	chrV	14208865	14208865	G	A	T16A9.3	T16A9.3:NM_074116:exon6:c.G926A:p.G309E,													hom-1051.77-33
nonsynonymous SNV	1	chrII	11671938	11671938	C	T	trr-1	trr-1:NM_001026860:exon8:c.G3505A:p.D1169N,trr-1:NM_001026859:exon8:c.G3505A:p.D1169N,trr-1:NM_001026861:exon8:c.G3487A:p.D1163N,													hom-1153.77-35
nonsynonymous SNV	1	chrII	6634545	6634545	C	T	T19D12.4	T19D12.4:NM_062947:exon9:c.C2375T:p.A792V,T19D12.4:NM_182208:exon9:c.C2336T:p.A779V,													hom-1339.77-41
synonymous SNV	1	chrII	12596074	12596074	C	T	ceh-100	ceh-100:NM_001027257:exon6:c.G1137A:p.P379P,ceh-100:NM_001027258:exon6:c.G1143A:p.P381P,													hom-205.80-7
nonsynonymous SNV	1	chrV	17861498	17861498	G	A	csn-1	csn-1:NM_075106:exon6:c.C1721T:p.S574F,													hom-303.77-10
nonsynonymous SNV	1	chrV	12406665	12406665	G	A	K01D12.10	K01D12.10:NM_073708:exon2:c.G413A:p.G138E,													hom-304.77-12
synonymous SNV	1	chrX	34125	34125	G	A	Y35H6.3	Y35H6.3:NM_075646:exon3:c.C216T:p.V72V,													hom-313.77-10
nonsynonymous SNV	1	chrII	10795088	10795088	C	T	set-14	set-14:NM_063922:exon4:c.G838A:p.D280N,													hom-315.77-10
nonsynonymous SNV	1	chrX	17479912	17479912	G	A	R106.1	R106.1:NM_078431:exon1:c.G145A:p.E49K,													hom-359.77-12
nonsynonymous SNV	1	chrV	15894034	15894034	G	A	T06C12.11	T06C12.11:NM_074572:exon5:c.G859A:p.E287K,													hom-371.77-12
nonsynonymous SNV	1	chrI	4555520	4555520	C	T		:NM_058988:exon6:c.G874A:p.E292K,													hom-402.77-13
nonsynonymous SNV	1	chrI	14885607	14885607	C	T	frm-1	frm-1:NM_001026695:exon8:c.G9319A:p.A3107T,frm-1:NM_061199:exon7:c.G9286A:p.A3096T,frm-1:NM_061200:exon7:c.G9286A:p.A3096T,													hom-42.74-2
nonsynonymous SNV	1	chrIV	1633164	1633164	G	A	Y41D4B.26	Y41D4B.26:NM_171272:exon2:c.G565A:p.E189K,													hom-421.77-15
nonsynonymous SNV	1	chrI	8323969	8323969	T	C	F52B5.3	F52B5.3:NM_059859:exon1:c.A8G:p.D3G,													hom-446.77-17
nonsynonymous SNV	1	chrII	7522250	7522250	C	T	C28F5.4	C28F5.4:NM_063174:exon3:c.G863A:p.G288E,													hom-479.90-19
nonsynonymous SNV	1	chrII	6555247	6555247	C	T	wrn-1	wrn-1:NM_062923:exon3:c.C200T:p.P67L,													hom-484.77-18
nonsynonymous SNV	1	chrIII	742094	742094	G	A	T17H7.1	T17H7.1:NM_064849:exon3:c.G1319A:p.G440E,													hom-487.77-16
nonsynonymous SNV	1	chrV	19784386	19784386	G	A	srt-45	srt-45:NM_075433:exon1:c.G288A:p.M96I,													hom-507.77-17
stopgain SNV	1	chrII	870646	870646	C	T	fbxc-51	fbxc-51:NM_061435:exon3:c.C1288T:p.Q430X,													hom-514.80-18
nonsynonymous SNV	1	chrIV	2910947	2910947	G	A	Y54G2A.21	Y54G2A.21:NM_067869:exon5:c.C1918T:p.P640S,													hom-523.77-18
synonymous SNV	1	chrII	4441325	4441325	C	T	twk-2	twk-2:NM_062385:exon26:c.G4863A:p.V1621V,													hom-538.77-17
nonsynonymous SNV	1	chrIV	7763597	7763597	G	A	C46A5.6	C46A5.6:NM_068874:exon2:c.C187T:p.L63F,													hom-542.77-17
nonsynonymous SNV	1	chrX	9610983	9610983	C	T	C11E4.6	C11E4.6:NM_077219:exon2:c.C418T:p.L140F,													hom-543.77-17
nonsynonymous SNV	1	chrI	8003111	8003111	G	A	C54G4.4	C54G4.4:NM_059800:exon1:c.C64T:p.L22F,													hom-545.77-17
synonymous SNV	1	chrV	11272372	11272372	C	T	clec-222	clec-222:NM_073461:exon7:c.C732T:p.C244C,													hom-551.77-17
nonsynonymous SNV	1	chrIV	10353953	10353953	G	A	Y43C5B.3	Y43C5B.3:NM_069507:exon3:c.G406A:p.A136T,													hom-552.77-17
nonsynonymous SNV	1	chrIV	10197810	10197810	G	A	gon-4	gon-4:NM_001129314:exon1:c.G13A:p.A5T,:NM_069463:exon1:c.G13A:p.A5T,													hom-556.77-19
synonymous SNV	1	chrX	14820224	14820224	C	T	mbk-1	mbk-1:NM_078059:exon10:c.G2472A:p.R824R,													hom-565.77-18
synonymous SNV	1	chrII	6205391	6205391	G	A	daf-37	daf-37:NM_062840:exon6:c.C741T:p.C247C,													hom-569.77-18
synonymous SNV	1	chrI	5136286	5136286	C	T	mtm-1	mtm-1:NM_059130:exon7:c.C798T:p.L266L,													hom-569.77-19
synonymous SNV	1	chrV	15394095	15394095	G	A	T06E6.1	T06E6.1:NM_074423:exon4:c.C699T:p.I233I,													hom-571.77-18
nonsynonymous SNV	1	chrV	8553787	8553787	C	T	acr-15	acr-15:NM_072805:exon5:c.C755T:p.P252L,													hom-575.77-18
synonymous SNV	1	chrV	12062393	12062393	C	T	clh-6	clh-6:NM_073621:exon6:c.G729A:p.G243G,													hom-576.77-18
nonsynonymous SNV	1	chrIII	6842367	6842367	G	A		:NM_001027552:exon12:c.G4132A:p.D1378N,:NM_001268011:exon15:c.G4591A:p.D1531N,:NM_001268012:exon13:c.G4369A:p.D1457N,:NM_171175:exon6:c.G3586A:p.D1196N,													hom-577.77-19
synonymous SNV	1	chrX	15037207	15037207	C	T	C18B12.4	C18B12.4:NM_078097:exon8:c.G1185A:p.V395V,													hom-581.77-19
synonymous SNV	1	chrV	17795571	17795571	G	A	srh-288	srh-288:NM_001028543:exon1:c.C159T:p.H53H,													hom-588.77-18
synonymous SNV	1	chrV	3258983	3258983	C	T	T28A11.16	T28A11.16:NM_071494:exon2:c.G183A:p.K61K,													hom-590.77-19
nonsynonymous SNV	1	chrX	429193	429193	G	A		:NM_001029813:exon6:c.C797T:p.P266L,dve-1:NM_001029815:exon2:c.C284T:p.P95L,													hom-592.77-18
synonymous SNV	1	chrV	14829726	14829726	G	A		:NM_001129554:exon9:c.C9843T:p.N3281N,:NM_001029018:exon5:c.C1644T:p.N548N,:NM_074257:exon3:c.C600T:p.N200N,:NM_001136438:exon4:c.C1416T:p.N472N,ret-1:NM_001029019:exon3:c.C546T:p.N182N,:NM_074256:exon3:c.C690T:p.N230N,:NM_074255:exon9:c.C9831T:p.N3277N,													hom-592.77-19
nonsynonymous SNV	1	chrII	9334802	9334802	C	T		:NM_001026880:exon3:c.C409T:p.R137W,													hom-596.77-18
nonsynonymous SNV	1	chrIV	10812991	10812991	G	A		:NM_001268583:exon2:c.G178A:p.E60K,													hom-602.77-20
synonymous SNV	1	chrX	11048197	11048197	C	T	clc-1	clc-1:NM_077446:exon1:c.C21T:p.T7T,													hom-607.77-18
nonsynonymous SNV	1	chrI	14872472	14872472	A	G	unc-122	unc-122:NM_061197:exon3:c.A233G:p.D78G,													hom-611.77-20
nonsynonymous SNV	1	chrII	791505	791505	C	T	F46F5.1	F46F5.1:NM_061410:exon3:c.G382A:p.D128N,													hom-613.77-19
stopgain SNV	1	chrV	17008995	17008995	G	A	F49H6.13	F49H6.13:NM_074903:exon3:c.C259T:p.Q87X,													hom-619.77-19
synonymous SNV	1	chrV	9657775	9657775	C	T	cyp-29A4	cyp-29A4:NM_073089:exon7:c.C1404T:p.N468N,													hom-621.77-19
nonsynonymous SNV	1	chrII	9658608	9658608	C	T	ZK1320.2	ZK1320.2:NM_063682:exon2:c.G190A:p.A64T,													hom-624.77-21
nonsynonymous SNV	1	chrV	8732661	8732661	C	T	ZC196.5	ZC196.5:NM_072847:exon15:c.C1601T:p.S534L,													hom-645.77-21
nonsynonymous SNV	1	chrII	8277345	8277345	C	T		:NM_063345:exon4:c.C862T:p.R288C,													hom-654.77-20
nonsynonymous SNV	1	chrV	5903447	5903447	G	A	C04E6.5	C04E6.5:NM_072136:exon5:c.G568A:p.E190K,													hom-666.77-23
nonsynonymous SNV	1	chrII	1759990	1759990	C	T		:NM_001267108:exon3:c.C1097T:p.S366F,fbxb-53:NM_001267109:exon2:c.C1010T:p.S337F,													hom-668.77-22
nonsynonymous SNV	1	chrV	5340880	5340880	G	A	srg-27	srg-27:NM_072022:exon3:c.G653A:p.S218N,													hom-669.77-22
nonsynonymous SNV	1	chrII	5641672	5641672	A	T	F59E12.9	F59E12.9:NM_062699:exon10:c.T3767A:p.M1256K,													hom-674.77-21
synonymous SNV	1	chrI	114330	114330	C	T	F53G12.8	F53G12.8:NM_058277:exon2:c.C303T:p.V101V,													hom-683.77-26
synonymous SNV	1	chrII	53622	53622	C	T	tre-5	tre-5:NM_061248:exon3:c.G1545A:p.T515T,													hom-684.77-21
nonsynonymous SNV	1	chrV	7389018	7389018	C	T	C02H6.1	C02H6.1:NM_072490:exon4:c.G694A:p.D232N,													hom-686.77-22
nonsynonymous SNV	1	chrV	14457904	14457904	G	A	coh-3	coh-3:NM_074182:exon3:c.G355A:p.E119K,													hom-689.77-21
nonsynonymous SNV	1	chrV	14083220	14083220	G	A	D1086.10	D1086.10:NM_001028578:exon2:c.G376A:p.E126K,D1086.10:NM_001129423:exon1:c.G427A:p.E143K,													hom-705.77-23
nonsynonymous SNV	1	chrII	10235234	10235234	C	T	T01E8.8	T01E8.8:NM_001027128:exon3:c.C404T:p.P135L,													hom-707.77-21
nonsynonymous SNV	1	chrV	19408820	19408820	G	A	C25F9.5	C25F9.5:NM_075376:exon3:c.C1451T:p.A484V,													hom-707.77-23
nonsynonymous SNV	1	chrV	11307023	11307023	C	T	snf-11	snf-11:NM_073472:exon4:c.G650A:p.G217D,													hom-709.77-21
nonsynonymous SNV	1	chrV	15600980	15600980	G	A		:NM_074477:exon3:c.C791T:p.A264V,													hom-710.77-22
nonsynonymous SNV	1	chrIII	5267036	5267036	G	A	gro-1	gro-1:NM_065721:exon9:c.G1238A:p.G413E,													hom-713.77-21
nonsynonymous SNV	1	chrX	17395045	17395045	G	A	vap-1	vap-1:NM_001029382:exon5:c.C575T:p.T192I,vap-1:NM_171818:exon5:c.C575T:p.T192I,													hom-720.77-22
synonymous SNV	1	chrX	13965541	13965541	C	T	F48F7.3	F48F7.3:NM_077923:exon7:c.C990T:p.R330R,													hom-723.77-23
nonsynonymous SNV	1	chrII	8426586	8426586	C	T	F14E5.2	F14E5.2:NM_001026917:exon7:c.G1735A:p.D579N,F14E5.2:NM_001026916:exon7:c.G1735A:p.D579N,													hom-726.77-22
nonsynonymous SNV	1	chrX	9106823	9106823	C	T		:NM_077135:exon8:c.C2158T:p.R720C,:NM_077137:exon8:c.C2158T:p.R720C,ajm-1:NM_001047756:exon3:c.C1249T:p.R417C,:NM_171966:exon8:c.C2158T:p.R720C,:NM_077136:exon8:c.C2158T:p.R720C,													hom-750.77-23
nonsynonymous SNV	1	chrV	16981617	16981617	G	A	srz-54	srz-54:NM_074895:exon5:c.G718A:p.V240I,													hom-752.77-23
synonymous SNV	1	chrV	12185746	12185746	G	A	srd-4	srd-4:NM_073656:exon2:c.G609A:p.G203G,													hom-766.77-24
nonsynonymous SNV	1	chrII	136863	136863	T	G	K10B4.1	K10B4.1:NM_061268:exon5:c.T1222G:p.W408G,													hom-772.77-25
nonsynonymous SNV	1	chrV	345964	345964	G	A	wago-10	wago-10:NM_070776:exon5:c.G1849A:p.E617K,													hom-777.77-24
synonymous SNV	1	chrV	14123594	14123594	G	A		:NM_001269636:exon3:c.C546T:p.L182L,:NM_001047680:exon3:c.C348T:p.L116L,:NM_001269631:exon6:c.C738T:p.L246L,:NM_001129495:exon3:c.C546T:p.L182L,:NM_001028847:exon6:c.C738T:p.L246L,:NM_001269632:exon2:c.C285T:p.L95L,:NM_001028848:exon4:c.C594T:p.L198L,:NM_001269630:exon3:c.C471T:p.L157L,													hom-789.77-25
synonymous SNV	1	chrII	3607333	3607333	C	T	wago-11	wago-11:NM_062192:exon10:c.C2847T:p.D949D,													hom-789.77-25
nonsynonymous SNV	1	chrII	8191905	8191905	C	T	T05C12.9	T05C12.9:NM_063323:exon7:c.G766A:p.E256K,													hom-798.77-27
nonsynonymous SNV	1	chrX	11115151	11115151	C	T	grd-1	grd-1:NM_001029673:exon13:c.C3130T:p.H1044Y,grd-1:NM_001029672:exon13:c.C3061T:p.H1021Y,													hom-831.77-26
synonymous SNV	1	chrV	6907319	6907319	G	A	unc-68	unc-68:NM_001269146:exon39:c.C11740T:p.L3914L,unc-68:NM_001269145:exon41:c.C11920T:p.L3974L,unc-68:NM_001269148:exon43:c.C12097T:p.L4033L,unc-68:NM_001269147:exon42:c.C12025T:p.L4009L,													hom-839.77-26
nonsynonymous SNV	1	chrII	8032005	8032005	C	T	nrf-6	nrf-6:NM_063279:exon3:c.G340A:p.D114N,													hom-855.77-27
synonymous SNV	1	chrII	8604530	8604530	C	T	suf-1	suf-1:NM_063424:exon5:c.C531T:p.D177D,													hom-857.77-26
synonymous SNV	1	chrX	9340738	9340738	C	T	apa-2	apa-2:NM_077171:exon5:c.C1611T:p.R537R,													hom-871.77-27
nonsynonymous SNV	1	chrV	9777060	9777060	C	T	smg-4	smg-4:NM_171515:exon3:c.G554A:p.R185K,:NM_171514:exon3:c.G554A:p.R185K,													hom-875.77-28
nonsynonymous SNV	1	chrV	8562621	8562621	C	T		:NM_072806:exon6:c.C755T:p.T252I,acr-16:NM_001028676:exon6:c.C755T:p.T252I,													hom-904.77-27
nonsynonymous SNV	1	chrX	8420807	8420807	C	T	tag-123	tag-123:NM_077028:exon5:c.G838A:p.D280N,													hom-922.77-29
synonymous SNV	1	chrV	3550150	3550150	C	T	sri-21	sri-21:NM_071593:exon2:c.C210T:p.I70I,													hom-972.77-31
synonymous SNV	1	chrII	13121	13121	G	A	best-3	best-3:NM_061231:exon2:c.G93A:p.S31S,												hom-1188.77-36
synonymous SNV	1	chrIV	2910540	2910540	G	A	Y54G2A.21	Y54G2A.21:NM_067869:exon5:c.C2325T:p.S775S,												hom-143.90-5
nonsynonymous SNV	1	chrV	2772840	2772840	G	A	srh-56	srh-56:NM_071354:exon3:c.G599A:p.G200E,												hom-178.84-6
nonsynonymous SNV	1	chrV	10561889	10561889	G	A	col-152	col-152:NM_073308:exon2:c.G647A:p.G216D,												hom-184.81-7
stopgain SNV	1	chrV	4558456	4558456	G	A	Y61A9LA.7	Y61A9LA.7:NM_071836:exon2:c.C187T:p.Q63X,												hom-210.80-7
stopgain SNV	1	chrV	15331772	15331772	G	A	srh-295	srh-295:NM_074400:exon2:c.G375A:p.W125X,												hom-246.78-8
synonymous SNV	1	chrIV	13764651	13764651	G	A	sorb-1	sorb-1:NM_001268827:exon1:c.G66A:p.K22K,												hom-280.78-9
nonsynonymous SNV	1	chrI	11221631	11221631	C	T	rsy-1	rsy-1:NM_001129073:exon2:c.G196A:p.D66N,:NM_060477:exon2:c.G196A:p.D66N,												hom-292.78-9
nonsynonymous SNV	1	chrV	14259139	14259139	G	A	sre-8	sre-8:NM_074127:exon6:c.G949A:p.G317R,												hom-307.77-11
nonsynonymous SNV	1	chrIV	7321388	7321388	G	A	ttm-4	ttm-4:NM_068769:exon11:c.C3502T:p.P1168S,												hom-314.77-10
nonsynonymous SNV	1	chrII	1463537	1463537	G	A	Y51H7C.13	Y51H7C.13:NM_061575:exon6:c.C850T:p.P284S,												hom-321.77-12
synonymous SNV	1	chrV	13581057	13581057	G	A	C50B8.5	C50B8.5:NM_073963:exon1:c.G24A:p.Q8Q,												hom-332.77-11
nonsynonymous SNV	1	chrII	13728058	13728058	G	A	bub-3	bub-3:NM_064478:exon2:c.G724A:p.E242K,												hom-337.77-11
nonsynonymous SNV	1	chrIV	10763733	10763733	G	A	ugt-54	ugt-54:NM_069595:exon8:c.G1084A:p.A362T,												hom-338.82-13
stopgain SNV	1	chrV	3033550	3033550	G	A	srw-8	srw-8:NM_071427:exon2:c.C733T:p.Q245X,												hom-342.77-12
nonsynonymous SNV	1	chrI	3651613	3651613	C	T	col-50	col-50:NM_058793:exon2:c.G943A:p.D315N,												hom-344.77-11
nonsynonymous SNV	1	chrV	6731178	6731178	G	A	grl-9	grl-9:NM_072305:exon3:c.C238T:p.P80S,												hom-350.77-11
synonymous SNV	1	chrV	11177530	11177530	G	A	gpa-1	gpa-1:NM_073439:exon1:c.C12T:p.C4C,												hom-351.77-12
nonsynonymous SNV	1	chrX	15754673	15754673	C	T	wrt-4	wrt-4:NM_078192:exon5:c.G688A:p.V230I,												hom-362.77-11
nonsynonymous SNV	1	chrI	2798695	2798695	C	T		:NM_001262313:exon3:c.G662A:p.G221D,W03D8.2:NM_001262314:exon2:c.G488A:p.G163D,												hom-366.77-12
synonymous SNV	1	chrIV	2495941	2495941	G	A		:NM_067813:exon2:c.G147A:p.K49K,Y69A2AR.18:NM_182293:exon2:c.G147A:p.K49K,:NM_067812:exon2:c.G147A:p.K49K,												hom-366.77-13
nonsynonymous SNV	1	chrIV	5812172	5812172	G	A	C31H1.8	C31H1.8:NM_068467:exon8:c.C1363T:p.P455S,												hom-377.77-12
nonsynonymous SNV	1	chrV	10894101	10894101	G	A	F32D8.14	F32D8.14:NM_001269346:exon3:c.C347T:p.A116V,:NM_001269345:exon4:c.C422T:p.A141V,												hom-389.77-15
synonymous SNV	1	chrIV	1057286	1057286	G	A	mrps-25	mrps-25:NM_067631:exon2:c.G333A:p.T111T,												hom-394.77-12
synonymous SNV	1	chrX	7279697	7279697	C	T	unc-10	unc-10:NM_001029730:exon3:c.G168A:p.R56R,:NM_171720:exon3:c.G168A:p.R56R,												hom-400.77-15
synonymous SNV	1	chrV	13310754	13310754	G	A	nasp-2	nasp-2:NM_073897:exon4:c.C1329T:p.H443H,												hom-413.77-13
nonsynonymous SNV	1	chrII	2074301	2074301	G	A	F07E5.8	F07E5.8:NM_061771:exon2:c.C394T:p.P132S,												hom-414.77-14
synonymous SNV	1	chrII	14780143	14780143	G	A	Y54E2A.8	Y54E2A.8:NM_064663:exon5:c.G819A:p.E273E,												hom-416.77-13
nonsynonymous SNV	1	chrII	1822761	1822761	G	A	fbxc-19	fbxc-19:NM_061684:exon2:c.G847A:p.D283N,												hom-418.77-13
nonsynonymous SNV	1	chrII	10100708	10100708	G	A	puf-12	puf-12:NM_063777:exon2:c.G389A:p.G130E,												hom-421.77-14
nonsynonymous SNV	1	chrIII	8445836	8445836	G	A	C30C11.4	C30C11.4:NM_066467:exon4:c.C784T:p.P262S,												hom-422.77-14
synonymous SNV	1	chrX	605169	605169	C	T	F13C5.5	F13C5.5:NM_075727:exon5:c.G549A:p.L183L,												hom-426.77-14
nonsynonymous SNV	1	chrIV	12982395	12982395	G	A		:NM_001268762:exon10:c.C1340T:p.S447F,K10D11.3:NM_001268764:exon9:c.C1355T:p.S452F,:NM_001268763:exon10:c.C1310T:p.S437F,												hom-428.77-15
synonymous SNV	1	chrIV	11086332	11086332	G	A	bcc-1	bcc-1:NM_069666:exon14:c.C1854T:p.S618S,												hom-432.77-15
synonymous SNV	1	chrIII	10868073	10868073	G	A	cey-4	cey-4:NM_066992:exon2:c.C402T:p.L134L,												hom-439.77-14
nonsynonymous SNV	1	chrIV	7239057	7239057	G	A	elo-3	elo-3:NM_001268361:exon3:c.G650A:p.G217E,elo-3:NM_001268362:exon3:c.G542A:p.G181E,												hom-439.77-14
nonsynonymous SNV	1	chrIV	1358361	1358361	G	A	col-105	col-105:NM_067670:exon3:c.C404T:p.P135L,												hom-448.77-14
nonsynonymous SNV	1	chrIV	12519207	12519207	G	A	tsp-4	tsp-4:NM_069995:exon5:c.C668T:p.A223V,												hom-451.80-17
nonsynonymous SNV	1	chrV	16104542	16104542	G	A	F44G3.2	F44G3.2:NM_074653:exon2:c.G469A:p.E157K,												hom-457.77-17
nonsynonymous SNV	1	chrIII	5546094	5546094	G	A	D1044.1	D1044.1:NM_065784:exon7:c.G1057A:p.E353K,												hom-465.77-16
nonsynonymous SNV	1	chrV	9545225	9545225	G	A	his-35	his-35:NM_073062:exon1:c.C35T:p.T12I,												hom-467.77-15
nonsynonymous SNV	1	chrV	10224126	10224126	G	A	daf-36	daf-36:NM_073228:exon4:c.C926T:p.A309V,												hom-472.77-15
nonsynonymous SNV	1	chrIII	9553480	9553480	G	A	unc-16	unc-16:NM_001129275:exon2:c.G394A:p.D132N,:NM_001268079:exon13:c.G2326A:p.D776N,:NM_171221:exon13:c.G2173A:p.D725N,:NM_001027810:exon12:c.G2227A:p.D743N,:NM_001129276:exon12:c.G2227A:p.D743N,:NM_001268080:exon8:c.G1480A:p.D494N,												hom-476.77-15
synonymous SNV	1	chrII	10909730	10909730	G	A	sra-11	sra-11:NM_063947:exon2:c.C409T:p.L137L,												hom-481.77-16
synonymous SNV	1	chrIV	14888541	14888541	G	A	eps-8	eps-8:NM_001047583:exon4:c.G597A:p.R199R,eps-8:NM_001047582:exon4:c.G597A:p.R199R,eps-8:NM_070402:exon3:c.G432A:p.R144R,eps-8:NM_001028350:exon2:c.G381A:p.R127R,												hom-485.77-16
nonsynonymous SNV	1	chrX	6384789	6384789	C	T	igcm-2	igcm-2:NM_076672:exon1:c.G20A:p.G7E,												hom-485.77-16
nonsynonymous SNV	1	chrIV	3917769	3917769	G	A	F56D6.14	F56D6.14:NM_001038327:exon1:c.G71A:p.R24H,												hom-489.77-15
synonymous SNV	1	chrIII	9726928	9726928	G	A	C07A9.12	C07A9.12:NM_001025984:exon2:c.C234T:p.S78S,												hom-493.77-15
synonymous SNV	1	chrIV	1445807	1445807	G	A	clp-7	clp-7:NM_067681:exon1:c.C159T:p.Y53Y,												hom-493.77-15
nonsynonymous SNV	1	chrX	11685132	11685132	C	T	hnd-1	hnd-1:NM_077551:exon3:c.C281T:p.S94F,												hom-505.77-16
nonsynonymous SNV	1	chrII	5420781	5420781	G	A	EEED8.15	EEED8.15:NM_062626:exon3:c.G986A:p.R329K,												hom-507.79-19
nonsynonymous SNV	1	chrV	12492730	12492730	G	A	inx-11	inx-11:NM_001269497:exon7:c.G1126A:p.D376N,inx-11:NM_001269496:exon9:c.G1318A:p.D440N,												hom-509.77-16
nonsynonymous SNV	1	chrIII	7572565	7572565	G	A	rpl-9	rpl-9:NM_066259:exon1:c.C184T:p.R62C,												hom-517.77-16
synonymous SNV	1	chrX	11010355	11010355	C	T	F58A3.4	F58A3.4:NM_077439:exon3:c.G126A:p.K42K,												hom-525.77-16
nonsynonymous SNV	1	chrV	1456363	1456363	G	A	R09B5.12	R09B5.12:NM_071019:exon5:c.G929A:p.G310D,												hom-526.77-17
nonsynonymous SNV	1	chrIV	4172508	4172508	G	A	rnp-2	rnp-2:NM_068103:exon3:c.G283A:p.E95K,												hom-527.77-16
nonsynonymous SNV	1	chrIII	5912623	5912623	G	A	C28H8.3	C28H8.3:NM_065882:exon7:c.G3628A:p.D1210N,												hom-527.77-17
nonsynonymous SNV	1	chrV	11329859	11329859	G	A	F47G9.6	F47G9.6:NM_073479:exon2:c.G433A:p.D145N,												hom-545.77-17
synonymous SNV	1	chrIII	9316908	9316908	G	A	C40H1.8	C40H1.8:NM_001026042:exon7:c.G975A:p.P325P,												hom-566.77-18
nonsynonymous SNV	1	chrI	11404978	11404978	C	T	ego-2	ego-2:NM_001264705:exon11:c.G2380A:p.G794R,ego-2:NM_001083153:exon11:c.G2380A:p.G794R,												hom-568.77-17
synonymous SNV	1	chrII	3607243	3607243	G	A	wago-11	wago-11:NM_062192:exon10:c.G2757A:p.L919L,												hom-576.77-18
synonymous SNV	1	chrV	10851145	10851145	G	A	C29A12.6	C29A12.6:NM_001269343:exon19:c.G2031A:p.A677A,												hom-597.77-19
nonsynonymous SNV	1	chrIII	9095927	9095927	G	A	glp-1	glp-1:NM_066613:exon5:c.G1373A:p.G458E,												hom-598.77-20
nonsynonymous SNV	1	chrV	17429818	17429818	G	A	T27C5.10	T27C5.10:NM_075008:exon2:c.C281T:p.P94L,												hom-606.77-21
nonsynonymous SNV	1	chrIII	4794816	4794816	G	A	C38D4.4	C38D4.4:NM_065587:exon7:c.G1441A:p.E481K,												hom-611.77-19
nonsynonymous SNV	1	chrI	6081849	6081849	C	T	haf-9	haf-9:NM_182010:exon1:c.C32T:p.A11V,haf-9:NM_059353:exon1:c.C32T:p.A11V,												hom-623.77-19
synonymous SNV	1	chrV	8752437	8752437	G	A	B0507.15	B0507.15:NM_001269178:exon4:c.G405A:p.K135K,												hom-632.77-19
nonsynonymous SNV	1	chrV	12781495	12781495	G	A	ZC455.1	ZC455.1:NM_001269529:exon7:c.G865A:p.D289N,ZC455.1:NM_001129604:exon11:c.G1348A:p.D450N,ZC455.1:NM_001129603:exon6:c.G859A:p.D287N,ZC455.1:NM_001269527:exon12:c.G1444A:p.D482N,ZC455.1:NM_001269528:exon10:c.G1270A:p.D424N,ZC455.1:NM_001269526:exon13:c.G1522A:p.D508N,												hom-636.77-20
synonymous SNV	1	chrIII	5776668	5776668	G	A	Y37B11A.2	Y37B11A.2:NM_065847:exon7:c.C1875T:p.P625P,												hom-647.77-19
nonsynonymous SNV	1	chrIV	11881534	11881534	G	A	cutl-27	cutl-27:NM_069851:exon10:c.G1810A:p.D604N,												hom-652.77-21
nonsynonymous SNV	1	chrII	2357112	2357112	A	G	F43C11.1	F43C11.1:NM_001267123:exon1:c.A13G:p.M5V,:NM_001267122:exon1:c.A13G:p.M5V,												hom-663.77-20
nonsynonymous SNV	1	chrV	13119364	13119364	G	A	acly-2	acly-2:NM_073866:exon5:c.G2689A:p.G897R,												hom-664.77-20
nonsynonymous SNV	1	chrV	14252547	14252547	G	A	K02E11.5	K02E11.5:NM_074125:exon2:c.G139A:p.E47K,												hom-669.77-20
synonymous SNV	1	chrV	16618663	16618663	G	A	Y70C5A.3	Y70C5A.3:NM_001129594:exon4:c.C1887T:p.N629N,												hom-675.77-21
nonsynonymous SNV	1	chrIV	3610122	3610122	G	A	ZC416.6	ZC416.6:NM_067984:exon6:c.C1186T:p.L396F,												hom-680.77-21
nonsynonymous SNV	1	chrIII	7991895	7991895	G	A	npr-17	npr-17:NM_066342:exon8:c.C878T:p.P293L,												hom-685.77-22
nonsynonymous SNV	1	chrX	8421676	8421676	C	T	tag-123	tag-123:NM_077028:exon3:c.G199A:p.D67N,												hom-687.77-21
nonsynonymous SNV	1	chrII	6199633	6199633	G	A	szy-4	szy-4:NM_062839:exon5:c.G685A:p.D229N,												hom-690.77-22
nonsynonymous SNV	1	chrIV	10206901	10206901	G	A	abt-1	abt-1:NM_069464:exon26:c.C4580T:p.T1527I,												hom-692.77-22
synonymous SNV	1	chrX	3792761	3792761	C	T	F35A5.4	F35A5.4:NM_076256:exon1:c.G30A:p.V10V,												hom-693.77-21
nonsynonymous SNV	1	chrV	10294211	10294211	G	A	col-150	col-150:NM_073246:exon2:c.C292T:p.P98S,												hom-693.77-21
nonsynonymous SNV	1	chrV	18815495	18815495	G	A	C54E10.1	C54E10.1:NM_075276:exon4:c.G355A:p.V119I,												hom-701.77-22
nonsynonymous SNV	1	chrV	13952931	13952931	G	A	R10D12.8	R10D12.8:NM_074062:exon2:c.C196T:p.H66Y,												hom-704.77-23
nonsynonymous SNV	1	chrX	15083394	15083394	C	T	H40L08.1	H40L08.1:NM_078105:exon3:c.G232A:p.D78N,												hom-707.77-22
synonymous SNV	1	chrX	11589315	11589315	T	A	abts-2	abts-2:NM_077535:exon17:c.T1983A:p.R661R,												hom-711.77-23
nonsynonymous SNV	1	chrIII	5445774	5445774	A	G	F48E8.6	F48E8.6:NM_065759:exon5:c.A2117G:p.N706S,												hom-717.77-22
stopgain SNV	1	chrV	17552144	17552144	G	A	C38D9.8	C38D9.8:NM_075045:exon2:c.C427T:p.Q143X,												hom-726.77-23
nonsynonymous SNV	1	chrIV	9305523	9305523	G	A	F49C12.5	F49C12.5:NM_069226:exon4:c.G340A:p.D114N,F49C12.5:NM_069227:exon3:c.G259A:p.D87N,												hom-728.77-24
nonsynonymous SNV	1	chrIII	5445926	5445926	G	A	F48E8.6	F48E8.6:NM_065759:exon5:c.G2269A:p.V757I,												hom-730.77-23
synonymous SNV	1	chrV	15154685	15154685	G	A	srh-55	srh-55:NM_074338:exon2:c.G792A:p.T264T,												hom-742.77-22
nonsynonymous SNV	1	chrV	6687655	6687655	G	A	K11G9.5	K11G9.5:NM_072294:exon4:c.C497T:p.S166L,												hom-746.77-23
nonsynonymous SNV	1	chrIV	12839962	12839962	G	A	M02B1.3	M02B1.3:NM_070044:exon6:c.G925A:p.V309M,												hom-751.77-23
nonsynonymous SNV	1	chrII	810284	810284	G	A	F46F5.11	F46F5.11:NM_061416:exon8:c.G1153A:p.E385K,												hom-777.77-23
stopgain SNV	1	chrII	1955311	1955311	G	A	math-49	math-49:NM_061737:exon2:c.C259T:p.Q87X,												hom-777.77-25
nonsynonymous SNV	1	chrIV	6169993	6169993	G	A	unc-77	unc-77:NM_171353:exon6:c.C638T:p.A213V,unc-77:NM_068525:exon6:c.C638T:p.A213V,unc-77:NM_171352:exon6:c.C554T:p.A185V,unc-77:NM_068526:exon6:c.C638T:p.A213V,												hom-793.77-24
synonymous SNV	1	chrV	7537450	7537450	G	A	C54F6.12	C54F6.12:NM_072540:exon3:c.C339T:p.C113C,												hom-813.77-25
nonsynonymous SNV	1	chrIII	4680009	4680009	G	A	srg-11	srg-11:NM_065554:exon1:c.G31A:p.D11N,												hom-825.77-26
nonsynonymous SNV	1	chrIII	7729828	7729828	G	A	ZK112.4	ZK112.4:NM_066282:exon1:c.C119T:p.S40F,												hom-870.77-27
synonymous SNV	1	chrV	15094247	15094247	G	A	C01G10.16	C01G10.16:NM_001026185:exon2:c.G183A:p.P61P,												hom-905.77-28
nonsynonymous SNV	1	chrIII	9337735	9337735	G	A	emb-9	emb-9:NM_001027491:exon11:c.C5042T:p.A1681V,emb-9:NM_001027492:exon9:c.C4271T:p.A1424V,												hom-940.77-32
nonsynonymous SNV	1	chrI	9643146	9643146	C	T	T05F1.8	T05F1.8:NM_060160:exon2:c.C616T:p.P206S,												hom-946.77-28
nonsynonymous SNV	1	chrIII	5855152	5855152	G	A	cct-6	cct-6:NM_171136:exon4:c.C340T:p.L114F,:NM_171135:exon4:c.C340T:p.L114F,												hom-985.77-30
nonsynonymous SNV	1	chrV	6417207	6417207	C	T	T05H4.7	T05H4.7:NM_072227:exon5:c.C1331T:p.A444V,											hom-105.03-4
nonsynonymous SNV	1	chrI	3652114	3652114	C	T	col-50	col-50:NM_058793:exon2:c.G442A:p.E148K,											hom-107.03-4
synonymous SNV	1	chrI	4068991	4068991	C	T	unc-89	unc-89:NM_001025819:exon26:c.C15480T:p.T5160T,unc-89:NM_001025818:exon24:c.C13560T:p.T4520T,unc-89:NM_001025817:exon24:c.C13560T:p.T4520T,unc-89:NM_001025814:exon26:c.C15480T:p.T5160T,unc-89:NM_001025813:exon26:c.C15480T:p.T5160T,											hom-111.03-4
nonsynonymous SNV	1	chrIV	14011990	14011990	G	T	egl-23	egl-23:NM_001268846:exon13:c.G2170T:p.G724C,egl-23:NM_001268847:exon12:c.G2065T:p.G689C,											hom-117.03-4
nonsynonymous SNV	1	chrII	9330126	9330126	G	A	D2013.6	D2013.6:NM_063586:exon2:c.G316A:p.E106K,											hom-136.90-5
nonsynonymous SNV	1	chrI	2337252	2337252	G	A	ugt-31	ugt-31:NM_001026585:exon7:c.G1021A:p.D341N,											hom-142.90-5
nonsynonymous SNV	1	chrIII	7178419	7178419	C	T	srb-7	srb-7:NM_066170:exon6:c.C719T:p.S240F,											hom-148.90-5
synonymous SNV	1	chrI	3541362	3541362	C	T		:NM_058775:exon8:c.G1770A:p.K590K,											hom-149.90-5
nonsynonymous SNV	1	chrX	15291803	15291803	G	A	ser-2	ser-2:NM_001029164:exon2:c.C104T:p.T35M,ser-2:NM_001270331:exon2:c.C104T:p.T35M,ser-2:NM_001029169:exon1:c.C71T:p.T24M,ser-2:NM_001029166:exon2:c.C95T:p.T32M,ser-2:NM_001029167:exon1:c.C74T:p.T25M,ser-2:NM_001029165:exon2:c.C95T:p.T32M,ser-2:NM_001029168:exon2:c.C104T:p.T35M,											hom-150.85-6
nonsynonymous SNV	1	chrI	12952138	12952138	G	A	F08A8.4	F08A8.4:NM_060863:exon4:c.G809A:p.R270K,											hom-169.84-6
synonymous SNV	1	chrV	9480619	9480619	C	T	K06A4.6	K06A4.6:NM_073045:exon1:c.G24A:p.K8K,											hom-174.81-7
nonsynonymous SNV	1	chrI	12300259	12300259	G	A	F56H6.7	F56H6.7:NM_060707:exon11:c.G1999A:p.G667S,											hom-174.84-6
nonsynonymous SNV	1	chrI	5757329	5757329	C	T	ccpp-1	ccpp-1:NM_059273:exon9:c.G1098A:p.M366I,											hom-178.84-6
nonsynonymous SNV	1	chrI	5593058	5593058	C	T	tag-163	tag-163:NM_170867:exon7:c.G1559A:p.R520K,tag-163:NM_059236:exon7:c.G1559A:p.R520K,tag-163:NM_059235:exon7:c.G1559A:p.R520K,											hom-179.84-6
nonsynonymous SNV	1	chrIII	4755928	4755928	C	T	rbg-3	rbg-3:NM_065578:exon6:c.C1112T:p.A371V,											hom-192.81-7
nonsynonymous SNV	1	chrX	9306348	9306348	C	T	tmc-2	tmc-2:NM_077168:exon11:c.C1520T:p.T507I,											hom-196.80-7
nonsynonymous SNV	1	chrI	4948500	4948500	G	A	F28B3.1	F28B3.1:NM_059082:exon7:c.G3586A:p.E1196K,											hom-200.80-7
synonymous SNV	1	chrIII	1033127	1033127	C	T	chin-1	chin-1:NM_064922:exon7:c.G1023A:p.R341R,											hom-206.80-7
synonymous SNV	1	chrII	7172344	7172344	G	A	glc-4	glc-4:NM_063088:exon8:c.C1473T:p.Y491Y,											hom-207.80-7
synonymous SNV	1	chrI	11117350	11117350	A	G		:NM_001026479:exon13:c.T3507C:p.G1169G,											hom-207.84-6
nonsynonymous SNV	1	chrII	3197738	3197738	G	A	sri-51	sri-51:NM_062068:exon5:c.C890T:p.S297L,											hom-210.80-7
nonsynonymous SNV	1	chrIV	11327989	11327989	G	A	B0035.11	B0035.11:NM_069734:exon6:c.C1118T:p.S373F,											hom-211.80-7
nonsynonymous SNV	1	chrV	15824306	15824306	C	T	srbc-50	srbc-50:NM_074552:exon2:c.G578A:p.R193Q,											hom-213.80-7
synonymous SNV	1	chrIV	7037936	7037936	G	A	cogc-2	cogc-2:NM_068691:exon6:c.C1371T:p.L457L,											hom-214.80-7
synonymous SNV	1	chrV	641952	641952	C	T	nhr-190	nhr-190:NM_070875:exon4:c.G417A:p.E139E,											hom-215.80-7
nonsynonymous SNV	1	chrV	6306327	6306327	C	T	sago-1	sago-1:NM_072209:exon9:c.C1661T:p.T554I,											hom-217.80-7
nonsynonymous SNV	1	chrIII	3792713	3792713	C	T	mtm-3	mtm-3:NM_001027623:exon7:c.G2000A:p.S667N,mtm-3:NM_065365:exon7:c.G1988A:p.S663N,											hom-219.80-7
nonsynonymous SNV	1	chrIII	9320403	9320403	C	T	C40H1.9	C40H1.9:NM_001026043:exon2:c.C143T:p.S48F,											hom-243.80-7
synonymous SNV	1	chrX	11525356	11525356	C	T	sdc-2	sdc-2:NM_077523:exon6:c.C2043T:p.V681V,											hom-245.78-8
synonymous SNV	1	chrIV	2037948	2037948	G	A	cng-2	cng-2:NM_067757:exon4:c.G492A:p.E164E,											hom-247.78-8
synonymous SNV	1	chrII	7107060	7107060	G	A	F10E7.9	F10E7.9:NM_063068:exon5:c.C1287T:p.S429S,											hom-250.78-8
nonsynonymous SNV	1	chrV	2959521	2959521	C	T	srw-144	srw-144:NM_071404:exon3:c.G787A:p.V263M,											hom-252.78-8
nonsynonymous SNV	1	chrIV	13625224	13625224	C	T	C08F11.1	C08F11.1:NM_070228:exon6:c.C491T:p.S164F,											hom-261.22-10
synonymous SNV	1	chrV	20003128	20003128	C	T	unc-51	unc-51:NM_075468:exon2:c.G198A:p.L66L,											hom-271.78-9
nonsynonymous SNV	1	chrV	16158185	16158185	C	T	str-99	str-99:NM_074669:exon2:c.G241A:p.E81K,											hom-273.78-9
frameshift deletion	1	chrI	7339261	7339262	AT	-		:NM_001136303:exon1:c.32_33del:p.11_11del,											hom-274.79-8
nonsynonymous SNV	1	chrV	17227643	17227643	C	T	scl-25	scl-25:NM_074963:exon3:c.C392T:p.A131V,											hom-282.77-10
nonsynonymous SNV	1	chrIII	10598190	10598190	C	T		:NM_001027664:exon2:c.G653A:p.R218K,:NM_181930:exon3:c.G749A:p.R250K,:NM_066934:exon3:c.G749A:p.R250K,epg-6:NM_001268154:exon1:c.G428A:p.R143K,											hom-284.77-10
nonsynonymous SNV	1	chrI	6890599	6890599	C	T	C48B6.4	C48B6.4:NM_059567:exon5:c.C1162T:p.P388S,											hom-285.78-9
nonsynonymous SNV	1	chrV	5229356	5229356	A	T	Y49G5B.1	Y49G5B.1:NM_071995:exon4:c.A551T:p.E184V,											hom-286.78-9
nonsynonymous SNV	1	chrI	14654366	14654366	G	A	riok-2	riok-2:NM_061143:exon2:c.G1460A:p.R487K,											hom-297.98-11
frameshift insertion	1	chrII	9549199	9549199	-	ATAC	sra-6	sra-6:NM_063651:exon1:c.440_441insGTAT:p.I147fs,											hom-30.86-3
nonsynonymous SNV	1	chrIV	1957716	1957716	A	C	F52C12.6	F52C12.6:NM_001268308:exon2:c.A220C:p.T74P,											hom-302.77-10
nonsynonymous SNV	1	chrII	6847054	6847054	G	A		:NM_001026740:exon10:c.G2743A:p.D915N,:NM_171011:exon13:c.G3175A:p.D1059N,egl-27:NM_001026741:exon3:c.G1624A:p.D542N,:NM_001276731:exon7:c.G2452A:p.D818N,											hom-309.77-10
nonsynonymous SNV	1	chrI	7044644	7044644	C	T	sem-4	sem-4:NM_059596:exon3:c.C287T:p.S96L,											hom-311.77-10
synonymous SNV	1	chrI	4982736	4982736	C	T	snf-1	snf-1:NM_059090:exon6:c.C1365T:p.F455F,											hom-311.77-10
synonymous SNV	1	chrIV	11853027	11853027	G	A	F38H4.16	F38H4.16:NM_069844:exon3:c.G759A:p.L253L,											hom-312.77-10
synonymous SNV	1	chrV	20318380	20318380	C	T	Y113G7C.1	Y113G7C.1:NM_075517:exon4:c.C363T:p.L121L,											hom-313.77-10
synonymous SNV	1	chrII	1808291	1808291	G	A	C08F1.8	C08F1.8:NM_061680:exon1:c.C10T:p.L4L,											hom-318.77-10
nonsynonymous SNV	1	chrV	9837985	9837985	C	T	srsx-21	srsx-21:NM_073138:exon1:c.C31T:p.R11C,											hom-319.77-10
nonsynonymous SNV	1	chrX	16333696	16333696	G	A		:NM_001270343:exon3:c.G575A:p.R192H,											hom-326.78-8
synonymous SNV	1	chrI	14856248	14856248	A	G	unc-54	unc-54:NM_061195:exon9:c.T5814C:p.S1938S,											hom-32738.77-66
nonsynonymous SNV	1	chrI	14856276	14856276	A	T	unc-54	unc-54:NM_061195:exon9:c.T5786A:p.M1929K,											hom-32738.77-7
synonymous SNV	1	chrV	5878726	5878726	C	T	C02G6.1	C02G6.1:NM_072131:exon6:c.C1932T:p.L644L,											hom-339.77-11
nonsynonymous SNV	1	chrX	1203496	1203496	C	T	T13G4.7	T13G4.7:NM_075826:exon3:c.G130A:p.A44T,											hom-340.77-11
nonsynonymous SNV	1	chrX	13992602	13992602	G	A	C31E10.5	C31E10.5:NM_077932:exon7:c.C1334T:p.P445L,											hom-346.77-10
nonsynonymous SNV	1	chrV	7258791	7258791	T	G	C13A2.12	C13A2.12:NM_001038377:exon1:c.T2G:p.M1R,											hom-346.77-11
synonymous SNV	1	chrX	9122912	9122912	C	T	C25A11.10	C25A11.10:NM_001270141:exon4:c.C915T:p.R305R,											hom-349.77-11
synonymous SNV	1	chrV	4513660	4513660	C	T	T28F12.1	T28F12.1:NM_071833:exon4:c.C324T:p.F108F,											hom-349.77-12
nonsynonymous SNV	1	chrIV	15228302	15228302	C	T	pkd-2	pkd-2:NM_070437:exon8:c.G2038A:p.D680N,											hom-353.77-10
nonsynonymous SNV	1	chrV	11257777	11257777	C	T	lgc-36	lgc-36:NM_001028595:exon5:c.G776A:p.R259K,											hom-353.77-11
synonymous SNV	1	chrIV	8841185	8841185	G	A	T11B7.1	T11B7.1:NM_069129:exon2:c.G192A:p.Q64Q,											hom-354.77-11
nonsynonymous SNV	1	chrIV	12653781	12653781	G	A	C26H9A.2	C26H9A.2:NM_001268729:exon2:c.G259A:p.A87T,C26H9A.2:NM_001268728:exon2:c.G259A:p.A87T,C26H9A.2:NM_001268727:exon2:c.G259A:p.A87T,C26H9A.2:NM_001268730:exon2:c.G259A:p.A87T,											hom-359.77-11
nonsynonymous SNV	1	chrIII	9194259	9194259	C	T	ZC84.6	ZC84.6:NM_066634:exon15:c.G3593A:p.G1198E,											hom-361.77-11
nonsynonymous SNV	1	chrX	8602168	8602168	C	T	F18E9.1	F18E9.1:NM_077057:exon4:c.C488T:p.S163L,											hom-374.77-12
nonsynonymous SNV	1	chrI	5112493	5112493	C	T		:NM_059122:exon5:c.G979A:p.D327N,											hom-375.77-12
nonsynonymous SNV	1	chrV	12552495	12552495	C	T	F45D3.4	F45D3.4:NM_001028760:exon2:c.G481A:p.V161I,F45D3.4:NM_001028759:exon2:c.G598A:p.V200I,											hom-379.77-12
nonsynonymous SNV	1	chrV	3984490	3984490	C	T	nlp-29	nlp-29:NM_071708:exon1:c.C59T:p.A20V,											hom-382.77-12
nonsynonymous SNV	1	chrII	3625924	3625924	G	A	M151.4	M151.4:NM_062197:exon5:c.G1189A:p.E397K,											hom-384.77-12
nonsynonymous SNV	1	chrIII	6787875	6787875	C	T	dig-1	dig-1:NM_001027497:exon34:c.C33026T:p.A11009V,:NM_171172:exon37:c.C33215T:p.A11072V,											hom-386.77-12
nonsynonymous SNV	1	chrIII	10995090	10995090	T	A	dmsr-5	dmsr-5:NM_067012:exon1:c.A49T:p.I17F,											hom-388.77-12
synonymous SNV	1	chrI	7280187	7280187	C	T	hint-1	hint-1:NM_059655:exon1:c.G123A:p.E41E,											hom-388.77-12
nonsynonymous SNV	1	chrX	14305841	14305841	G	A	C11H1.2	C11H1.2:NM_077983:exon7:c.C785T:p.T262I,											hom-388.77-13
synonymous SNV	1	chrIV	3538318	3538318	G	A	M57.1	M57.1:NM_067967:exon7:c.G1611A:p.K537K,											hom-394.77-12
nonsynonymous SNV	1	chrIV	4268154	4268154	G	A	F36A4.4	F36A4.4:NM_068125:exon4:c.G376A:p.A126T,											hom-402.77-13
nonsynonymous SNV	1	chrI	10294102	10294102	C	A	wts-1	wts-1:NM_060298:exon7:c.G1528T:p.V510F,											hom-42.74-2
nonsynonymous SNV	1	chrV	11237803	11237803	C	T	dvc-1	dvc-1:NM_073452:exon5:c.G832A:p.A278T,											hom-421.77-14
nonsynonymous SNV	1	chrIII	7284660	7284660	C	T	pho-5	pho-5:NM_066203:exon5:c.G742A:p.G248R,											hom-429.77-14
synonymous SNV	1	chrI	6847857	6847857	C	T	syp-4	syp-4:NM_059559:exon3:c.C174T:p.I58I,											hom-431.77-14
nonsynonymous SNV	1	chrV	6969730	6969730	C	T	ptr-15	ptr-15:NM_072359:exon2:c.G193A:p.E65K,											hom-433.77-13
stopgain SNV	1	chrI	7238003	7238003	C	T	wago-1	wago-1:NM_059644:exon7:c.C2329T:p.R777X,											hom-439.03-15
synonymous SNV	1	chrIV	11686300	11686300	G	A	ZK792.5	ZK792.5:NM_069811:exon2:c.C1356T:p.I452I,											hom-445.78-15
nonsynonymous SNV	1	chrIV	4990860	4990860	G	A	E03H12.9	E03H12.9:NM_068294:exon3:c.C254T:p.S85F,											hom-447.77-15
synonymous SNV	1	chrV	14458469	14458469	C	T	coh-3	coh-3:NM_074182:exon6:c.C777T:p.F259F,											hom-451.77-14
nonsynonymous SNV	1	chrII	8359129	8359129	G	A	col-77	col-77:NM_063358:exon2:c.C115T:p.P39S,											hom-456.77-14
synonymous SNV	1	chrV	13606474	13606474	C	T	fmo-4	fmo-4:NM_001269603:exon2:c.G162A:p.E54E,											hom-456.77-14
nonsynonymous SNV	1	chrV	15950536	15950536	C	T	srw-59	srw-59:NM_074595:exon2:c.G403A:p.V135I,											hom-461.77-14
nonsynonymous SNV	1	chrII	11613665	11613665	G	A	F07A11.5	F07A11.5:NM_064082:exon4:c.G635A:p.R212H,											hom-462.77-14
synonymous SNV	1	chrII	5691277	5691277	G	A	C25H3.9	C25H3.9:NM_171001:exon1:c.C39T:p.C13C,C25H3.9:NM_171002:exon1:c.C39T:p.C13C,											hom-464.77-14
nonsynonymous SNV	1	chrX	1648220	1648220	C	T	ZK380.5	ZK380.5:NM_001038489:exon2:c.G230A:p.G77D,											hom-466.77-14
nonsynonymous SNV	1	chrV	8456214	8456214	T	A	T23B12.11	T23B12.11:NM_001038415:exon1:c.T44A:p.V15E,											hom-486.77-15
nonsynonymous SNV	1	chrIII	9933766	9933766	C	T	K03H1.5	K03H1.5:NM_066804:exon4:c.C775T:p.P259S,											hom-490.77-16
nonsynonymous SNV	1	chrIV	6154285	6154285	G	A	C11D2.3	C11D2.3:NM_068522:exon2:c.G85A:p.E29K,											hom-491.77-15
stopgain SNV	1	chrX	6784640	6784640	C	T	H22K11.2	H22K11.2:NM_076739:exon2:c.C199T:p.R67X,											hom-492.77-15
stopgain SNV	1	chrV	10116653	10116653	G	A		:NM_001028464:exon5:c.G996A:p.W332X,C08B6.4:NM_001028463:exon4:c.G885A:p.W295X,											hom-494.77-15
nonsynonymous SNV	1	chrX	17035311	17035311	G	A	F35B3.7	F35B3.7:NM_078352:exon16:c.C1675T:p.R559W,											hom-500.77-15
nonsynonymous SNV	1	chrV	11001152	11001152	C	T	F53B7.4	F53B7.4:NM_073403:exon8:c.G919A:p.D307N,											hom-518.77-16
nonsynonymous SNV	1	chrIV	11742094	11742094	G	A		:NM_001268653:exon12:c.G1352A:p.G451E,:NM_001268654:exon12:c.G1328A:p.G443E,											hom-520.77-16
nonsynonymous SNV	1	chrII	9052541	9052541	G	A	T24B8.7	T24B8.7:NM_063531:exon4:c.C389T:p.S130F,T24B8.7:NM_063530:exon4:c.C389T:p.S130F,											hom-522.77-16
nonsynonymous SNV	1	chrIV	11303927	11303927	G	A		:NM_069721:exon6:c.G1042A:p.D348N,											hom-524.77-16
nonsynonymous SNV	1	chrIV	7419781	7419781	A	T	B0496.6	B0496.6:NM_068781:exon3:c.A538T:p.T180S,											hom-526.77-16
nonsynonymous SNV	1	chrV	10316456	10316456	C	T	B0024.10	B0024.10:NM_073251:exon3:c.G814A:p.G272R,											hom-533.77-15
nonsynonymous SNV	1	chrV	19143301	19143301	C	T	Y39B6A.8	Y39B6A.8:NM_171600:exon5:c.C665T:p.P222L,											hom-535.77-16
nonsynonymous SNV	1	chrV	9684091	9684091	C	T	ZK287.4	ZK287.4:NM_001269204:exon6:c.G1052A:p.R351K,ZK287.4:NM_001269202:exon6:c.G1052A:p.R351K,ZK287.4:NM_001269203:exon6:c.G1052A:p.R351K,											hom-567.77-18
nonsynonymous SNV	1	chrIV	5686453	5686453	G	A	C55C3.3	C55C3.3:NM_068446:exon6:c.G641A:p.R214H,											hom-595.77-18
synonymous SNV	1	chrX	14522201	14522201	G	A	D1025.1	D1025.1:NM_078014:exon4:c.G945A:p.E315E,											hom-601.77-18
nonsynonymous SNV	1	chrII	6599547	6599547	G	A	C56C10.11	C56C10.11:NM_062940:exon4:c.C1394T:p.A465V,											hom-643.77-17
nonsynonymous SNV	1	chrII	7479467	7479467	G	A	ubc-6	ubc-6:NM_001047291:exon1:c.G104A:p.G35E,:NM_001047290:exon2:c.G149A:p.G50E,											hom-900.77-28
nonsynonymous SNV	1	chrI	1763833	1763833	G	A		:NM_170802:exon6:c.G1909A:p.G637R,										hom-106.03-4
nonsynonymous SNV	1	chrIII	1208239	1208239	G	A	orc-3	orc-3:NM_064948:exon1:c.G108A:p.M36I,										hom-135.90-5
synonymous SNV	1	chrV	15727933	15727933	C	T		:NM_001029110:exon4:c.C663T:p.S221S,										hom-168.84-6
nonsynonymous SNV	1	chrX	99452	99452	C	T	Y73B3A.4	Y73B3A.4:NM_075672:exon4:c.G949A:p.E317K,										hom-172.84-6
nonsynonymous SNV	1	chrI	15025912	15025912	G	A	F33H2.2	F33H2.2:NM_061218:exon8:c.G1561A:p.A521T,										hom-208.78-9
nonsynonymous SNV	1	chrII	14797735	14797735	G	A		:NM_001027298:exon5:c.G2146A:p.A716T,										hom-210.81-7
nonsynonymous SNV	1	chrV	15500736	15500736	C	T	C06B8.7	C06B8.7:NM_074458:exon4:c.C1214T:p.A405V,										hom-211.80-7
nonsynonymous SNV	1	chrV	1976621	1976621	C	T	fbxa-201	fbxa-201:NM_071140:exon3:c.C244T:p.P82S,										hom-214.79-8
nonsynonymous SNV	1	chrV	8114748	8114748	C	T	myo-5	myo-5:NM_072693:exon9:c.C3500T:p.T1167I,										hom-216.80-7
nonsynonymous SNV	1	chrIV	7262861	7262861	C	T	glb-2	glb-2:NM_068756:exon3:c.G239A:p.G80E,										hom-223.78-8
synonymous SNV	1	chrX	10020543	10020543	G	A	F42G10.1	F42G10.1:NM_077280:exon4:c.C333T:p.S111S,										hom-224.80-7
nonsynonymous SNV	1	chrX	17132111	17132111	G	A	K09E3.7	K09E3.7:NM_078374:exon5:c.C1972T:p.P658S,										hom-228.78-9
nonsynonymous SNV	1	chrX	3482119	3482119	T	A	wrt-6	wrt-6:NM_076196:exon5:c.T706A:p.F236I,										hom-235.78-8
nonsynonymous SNV	1	chrV	6491362	6491362	T	C	cpt-6	cpt-6:NM_072247:exon5:c.A1345G:p.I449V,										hom-236.80-7
nonsynonymous SNV	1	chrX	4200379	4200379	C	G	F20B6.1	F20B6.1:NM_076313:exon1:c.C53G:p.A18G,										hom-245.78-9
nonsynonymous SNV	1	chrIV	7618861	7618861	C	T	F45E4.18	F45E4.18:NM_068835:exon20:c.C6887T:p.S2296F,										hom-248.78-9
nonsynonymous SNV	1	chrIV	1358308	1358308	G	A	col-105	col-105:NM_067670:exon3:c.C457T:p.P153S,										hom-259.78-9
nonsynonymous SNV	1	chrX	10832182	10832182	G	A		:NM_001270186:exon3:c.C143T:p.A48V,:NM_001270184:exon3:c.C143T:p.A48V,:NM_001270183:exon2:c.C74T:p.A25V,:NM_001270182:exon3:c.C143T:p.A48V,										hom-264.77-10
nonsynonymous SNV	1	chrI	4173615	4173615	G	A	R12E2.11	R12E2.11:NM_058916:exon1:c.C11T:p.A4V,										hom-267.78-9
nonsynonymous SNV	1	chrIV	11550044	11550044	C	T	F12F6.17	F12F6.17:NM_069774:exon5:c.G1265A:p.R422H,										hom-270.78-9
nonsynonymous SNV	1	chrV	6563962	6563962	T	A	K04A8.2	K04A8.2:NM_072267:exon8:c.T929A:p.V310D,										hom-274.77-10
synonymous SNV	1	chrV	12420662	12420662	C	T	C54D10.4	C54D10.4:NM_073716:exon2:c.G186A:p.L62L,										hom-275.77-12
nonsynonymous SNV	1	chrI	6559139	6559139	C	T	xpg-1	xpg-1:NM_059490:exon2:c.C305T:p.S102L,										hom-277.77-10
nonsynonymous SNV	1	chrIV	5475575	5475575	C	T	T11F8.4	T11F8.4:NM_068415:exon3:c.G535A:p.V179I,										hom-279.77-10
synonymous SNV	1	chrX	1297136	1297136	C	T	dop-4	dop-4:NM_075837:exon4:c.C618T:p.S206S,										hom-281.77-10
nonsynonymous SNV	1	chrIII	2592241	2592241	G	A		:NM_001027766:exon4:c.C1781T:p.A594V,apb-1:NM_001027768:exon4:c.C1781T:p.A594V,										hom-283.77-10
nonsynonymous SNV	1	chrV	10083319	10083319	G	A	nhr-12	nhr-12:NM_001129511:exon3:c.C448T:p.P150S,nhr-12:NM_073188:exon3:c.C448T:p.P150S,nhr-12:NM_001276926:exon3:c.C448T:p.P150S,										hom-283.77-10
synonymous SNV	1	chrX	1484067	1484067	C	T	D1005.1	D1005.1:NM_075879:exon8:c.C3306T:p.N1102N,										hom-284.77-11
synonymous SNV	1	chrIV	12575323	12575323	C	T	K08E7.5	K08E7.5:NM_001047500:exon4:c.C1236T:p.L412L,										hom-286.78-9
nonsynonymous SNV	1	chrIV	6816840	6816840	C	T	C17H12.5	C17H12.5:NM_068646:exon3:c.G511A:p.D171N,										hom-296.77-10
synonymous SNV	1	chrV	2758422	2758422	C	T	srg-58	srg-58:NM_071349:exon4:c.G777A:p.L259L,										hom-297.77-11
nonsynonymous SNV	1	chrIV	7554218	7554218	C	T	F49E8.6	F49E8.6:NM_068823:exon1:c.G17A:p.S6N,										hom-300.77-10
stopgain SNV	1	chrV	12923207	12923207	C	T	F54F3.4	F54F3.4:NM_073829:exon3:c.C331T:p.Q111X,										hom-300.77-11
nonsynonymous SNV	1	chrIII	6143057	6143057	C	T		:NM_001047416:exon10:c.G1162A:p.D388N,wht-7:NM_001047417:exon6:c.G751A:p.D251N,										hom-309.77-12
synonymous SNV	1	chrV	6508360	6508360	C	T	ubh-3	ubh-3:NM_072252:exon2:c.G378A:p.K126K,										hom-313.77-10
nonsynonymous SNV	1	chrIV	6218199	6218199	C	T	C49A9.9	C49A9.9:NM_001027913:exon3:c.C509T:p.T170I,C49A9.9:NM_001027914:exon3:c.C509T:p.T170I,										hom-317.77-11
nonsynonymous SNV	1	chrI	11631111	11631111	G	A	W04G5.4	W04G5.4:NM_060564:exon4:c.G469A:p.V157I,										hom-319.77-11
synonymous SNV	1	chrIV	17321730	17321730	G	A	21ur-11407	21ur-11407:NM_070679:exon4:c.G477A:p.L159L,										hom-327.77-11
synonymous SNV	1	chrV	5681641	5681641	C	T	F25B4.5	F25B4.5:NM_072094:exon3:c.G159A:p.S53S,										hom-333.77-11
synonymous SNV	1	chrV	3666690	3666690	C	T	str-113	str-113:NM_071624:exon2:c.G237A:p.Q79Q,										hom-336.77-10
nonsynonymous SNV	1	chrV	15984311	15984311	C	T	F36G9.13	F36G9.13:NM_074608:exon3:c.C596T:p.T199I,										hom-338.77-11
nonsynonymous SNV	1	chrV	8033366	8033366	C	T	vars-1	vars-1:NM_072669:exon6:c.C1568T:p.P523L,										hom-339.77-11
stopgain SNV	1	chrV	5411534	5411534	C	T	F08F3.4	F08F3.4:NM_072032:exon2:c.C379T:p.Q127X,										hom-343.77-12
stopgain SNV	1	chrI	13853093	13853093	G	A	W04A8.9	W04A8.9:NM_001265318:exon1:c.G27A:p.W9X,										hom-345.77-11
nonsynonymous SNV	1	chrV	7560613	7560613	C	T	clec-211	clec-211:NM_072547:exon4:c.G440A:p.S147N,										hom-345.77-12
nonsynonymous SNV	1	chrIII	1799645	1799645	C	T	tag-168	tag-168:NM_065058:exon9:c.C1465T:p.P489S,										hom-348.77-12
synonymous SNV	1	chrIV	12826589	12826589	C	T		:NM_070041:exon7:c.C1047T:p.S349S,M02B1.4:NM_001268746:exon15:c.C2061T:p.S687S,:NM_001268745:exon15:c.C2061T:p.S687S,F07C6.4:NM_070042:exon5:c.C843T:p.S281S,										hom-350.77-12
nonsynonymous SNV	1	chrIV	8982195	8982195	C	T	C53B4.4	C53B4.4:NM_001129292:exon12:c.C2830T:p.L944F,C53B4.4:NM_001027922:exon11:c.C2653T:p.L885F,C53B4.4:NM_069157:exon12:c.C2836T:p.L946F,C53B4.4:NM_069158:exon12:c.C2830T:p.L944F,										hom-354.77-13
nonsynonymous SNV	1	chrIV	17258658	17258658	T	A	ZK550.5	ZK550.5:NM_070660:exon4:c.A308T:p.D103V,										hom-355.77-13
nonsynonymous SNV	1	chrIV	9622916	9622916	C	T	W09C2.9	W09C2.9:NM_001268477:exon3:c.G187A:p.G63R,										hom-357.77-13
nonsynonymous SNV	1	chrIV	4298875	4298875	C	T	F15E6.9	F15E6.9:NM_068135:exon1:c.G122A:p.R41K,										hom-360.77-12
nonsynonymous SNV	1	chrI	8910049	8910049	G	A	T08G11.1	T08G11.1:NM_171842:exon10:c.C6308T:p.S2103F,T08G11.1:NM_170907:exon10:c.C6308T:p.S2103F,										hom-369.77-12
nonsynonymous SNV	1	chrV	5938932	5938932	C	T	M03F8.7	M03F8.7:NM_001269134:exon4:c.C523T:p.L175F,										hom-370.77-12
nonsynonymous SNV	1	chrIII	7197954	7197954	C	T	exos-9	exos-9:NM_171186:exon1:c.G46A:p.E16K,										hom-370.77-12
nonsynonymous SNV	1	chrIII	9838012	9838012	C	T	K11H3.8	K11H3.8:NM_001268106:exon4:c.C613T:p.P205S,K11H3.8:NM_001268107:exon6:c.C856T:p.P286S,										hom-371.77-11
nonsynonymous SNV	1	chrIV	11052084	11052084	C	T	F36H1.3	F36H1.3:NM_069657:exon9:c.C1321T:p.P441S,										hom-371.77-13
nonsynonymous SNV	1	chrI	5872537	5872537	G	A	cdc-7	cdc-7:NM_059304:exon2:c.G163A:p.A55T,										hom-371.77-13
nonsynonymous SNV	1	chrI	5908796	5908796	G	A	hpo-27	hpo-27:NM_001276520:exon6:c.G1223A:p.R408K,										hom-375.77-12
nonsynonymous SNV	1	chrV	10076587	10076587	G	A	F57A8.7	F57A8.7:NM_073185:exon3:c.G691A:p.E231K,										hom-381.77-13
nonsynonymous SNV	1	chrX	5149451	5149451	C	T	dpy-8	dpy-8:NM_076472:exon2:c.G896A:p.G299E,										hom-385.77-13
synonymous SNV	1	chrI	6449740	6449740	G	A	npp-12	npp-12:NM_059454:exon6:c.G2157A:p.K719K,										hom-385.77-13
nonsynonymous SNV	1	chrV	10399739	10399739	G	A	ugt-2	ugt-2:NM_073271:exon5:c.G442A:p.A148T,										hom-391.77-14
nonsynonymous SNV	1	chrV	11840012	11840012	G	A	R13H4.8	R13H4.8:NM_001028912:exon2:c.G412A:p.G138R,										hom-392.77-13
nonsynonymous SNV	1	chrIII	8730310	8730310	C	T	ZK370.4	ZK370.4:NM_066525:exon5:c.G634A:p.D212N,ZK370.4:NM_066526:exon5:c.G634A:p.D212N,										hom-394.77-12
nonsynonymous SNV	1	chrIV	11331140	11331140	C	T	B0035.12	B0035.12:NM_069735:exon7:c.G1318A:p.G440R,										hom-394.77-13
synonymous SNV	1	chrV	15826514	15826514	T	C	srbc-51	srbc-51:NM_074553:exon1:c.T124C:p.L42L,										hom-398.77-13
nonsynonymous SNV	1	chrIII	8611041	8611041	C	T	rha-2	rha-2:NM_066494:exon12:c.G2794A:p.A932T,										hom-400.77-13
nonsynonymous SNV	1	chrV	16425788	16425788	C	T	F26D2.10	F26D2.10:NM_074751:exon7:c.G2881A:p.E961K,										hom-403.77-13
synonymous SNV	1	chrIV	14760550	14760550	C	T	Y57G11C.6	Y57G11C.6:NM_070378:exon2:c.G225A:p.S75S,										hom-404.77-14
nonsynonymous SNV	1	chrX	15211863	15211863	G	A	H03A11.1	H03A11.1:NM_078126:exon2:c.C184T:p.P62S,										hom-407.77-13
nonsynonymous SNV	1	chrI	4553088	4553088	G	A	Y119C1B.11	Y119C1B.11:NM_001026549:exon1:c.C35T:p.S12L,										hom-416.77-14
nonsynonymous SNV	1	chrIII	10180683	10180683	A	T	mua-3	mua-3:NM_001027504:exon22:c.A7164T:p.L2388F,mua-3:NM_001027503:exon32:c.A8916T:p.L2972F,										hom-420.77-14
nonsynonymous SNV	1	chrIV	12568549	12568549	C	T	let-99	let-99:NM_070006:exon3:c.C620T:p.T207I,										hom-421.77-14
nonsynonymous SNV	1	chrV	6335917	6335917	C	T	T28C12.6	T28C12.6:NM_072217:exon2:c.G100A:p.G34R,										hom-431.77-15
nonsynonymous SNV	1	chrV	6686081	6686081	C	T	K11G9.5	K11G9.5:NM_072294:exon9:c.G1330A:p.A444T,										hom-432.77-14
synonymous SNV	1	chrV	10702586	10702586	G	A	pph-1	pph-1:NM_073333:exon1:c.G42A:p.L14L,										hom-432.77-14
synonymous SNV	1	chrV	11448031	11448031	G	A	mig-17	mig-17:NM_073500:exon4:c.G648A:p.Q216Q,										hom-435.77-14
nonsynonymous SNV	1	chrV	13178789	13178789	C	T	him-17	him-17:NM_073876:exon8:c.C1759T:p.R587C,										hom-446.77-15
nonsynonymous SNV	1	chrI	14397678	14397678	G	A	lev-10	lev-10:NM_001026520:exon10:c.G1603A:p.A535T,lev-10:NM_001026521:exon10:c.G1603A:p.A535T,										hom-452.77-15
nonsynonymous SNV	1	chrI	7190426	7190426	G	A	M05B5.4	M05B5.4:NM_059632:exon6:c.G1192A:p.A398T,										hom-458.77-14
synonymous SNV	1	chrX	10020396	10020396	G	A	F42G10.1	F42G10.1:NM_077280:exon5:c.C433T:p.L145L,										hom-460.77-15
nonsynonymous SNV	1	chrV	15510777	15510777	C	T	C06B8.7	C06B8.7:NM_074458:exon24:c.C8968T:p.P2990S,										hom-488.77-17
stopgain SNV	1	chrIV	4540697	4540697	C	T	ZK185.2	ZK185.2:NM_068185:exon6:c.C883T:p.R295X,										hom-489.77-17
synonymous SNV	1	chrIII	7736045	7736045	C	T	ncl-1	ncl-1:NM_066283:exon8:c.C2370T:p.V790V,										hom-491.77-17
nonsynonymous SNV	1	chrV	17606599	17606599	C	T	Y6G8.16	Y6G8.16:NM_001269819:exon1:c.C263T:p.P88L,										hom-496.77-17
nonsynonymous SNV	1	chrIV	3573645	3573645	G	A	otpl-1	otpl-1:NM_067973:exon2:c.G247A:p.E83K,										hom-496.81-17
synonymous SNV	1	chrV	8755560	8755560	G	A	B0507.4	B0507.4:NM_072854:exon3:c.G459A:p.R153R,										hom-498.77-16
nonsynonymous SNV	1	chrV	7834717	7834717	C	T		:NM_072616:exon13:c.C4832T:p.T1611I,										hom-501.77-17
nonsynonymous SNV	1	chrIV	15313587	15313587	G	A	Y73F8A.13	Y73F8A.13:NM_001268932:exon4:c.G361A:p.E121K,Y73F8A.13:NM_001268931:exon4:c.G361A:p.E121K,										hom-510.77-16
synonymous SNV	1	chrI	13993167	13993167	G	A	Y71A12B.15	Y71A12B.15:NM_001026633:exon2:c.G315A:p.R105R,										hom-510.77-18
nonsynonymous SNV	1	chrIV	10292587	10292587	C	T	pqn-55	pqn-55:NM_069487:exon12:c.C5083T:p.R1695C,										hom-512.77-16
nonsynonymous SNV	1	chrIV	9563529	9563529	C	T	col-122	col-122:NM_069299:exon2:c.C53T:p.S18F,										hom-513.77-19
nonsynonymous SNV	1	chrV	6960598	6960598	C	T		:NM_001028945:exon14:c.C2782T:p.P928S,:NM_171478:exon14:c.C2782T:p.P928S,mec-1:NM_001028949:exon6:c.C1585T:p.P529S,:NM_001028948:exon11:c.C2227T:p.P743S,:NM_171477:exon14:c.C2794T:p.P932S,:NM_001129534:exon13:c.C2828T:p.S943F,:NM_001028946:exon14:c.C2758T:p.P920S,:NM_001028950:exon14:c.C2791T:p.P931S,:NM_001028947:exon12:c.C2635T:p.P879S,										hom-515.77-17
nonsynonymous SNV	1	chrV	8422514	8422514	G	A	F52E1.17	F52E1.17:NM_072774:exon1:c.C182T:p.S61L,										hom-517.77-16
nonsynonymous SNV	1	chrIV	15635760	15635760	C	T	Y105C5A.10	Y105C5A.10:NM_070477:exon1:c.C31T:p.L11F,										hom-518.77-17
nonsynonymous SNV	1	chrV	6029618	6029618	C	T	dhs-17	dhs-17:NM_001047644:exon2:c.G200A:p.G67E,:NM_001047643:exon3:c.G293A:p.G98E,										hom-518.77-17
nonsynonymous SNV	1	chrV	2806131	2806131	C	T	F54E2.4	F54E2.4:NM_001129482:exon5:c.G1056A:p.M352I,										hom-528.77-17
nonsynonymous SNV	1	chrIII	5197341	5197341	C	T	emb-8	emb-8:NM_065702:exon5:c.G1621A:p.E541K,										hom-528.77-18
stopgain SNV	1	chrI	8807514	8807514	G	A	cids-2	cids-2:NM_059979:exon4:c.C298T:p.Q100X,cids-2:NM_001128999:exon4:c.C298T:p.Q100X,cids-2:NM_001129000:exon4:c.C304T:p.Q102X,cids-2:NM_182083:exon4:c.C298T:p.Q100X,										hom-533.77-18
nonsynonymous SNV	1	chrV	5630860	5630860	C	T	acy-4	acy-4:NM_072085:exon1:c.G3A:p.M1I,										hom-534.77-18
nonsynonymous SNV	1	chrIV	9385503	9385503	C	T	C10C5.7	C10C5.7:NM_001026151:exon2:c.C173T:p.A58V,										hom-555.77-18
nonsynonymous SNV	1	chrV	3890686	3890686	C	T	C17E7.9	C17E7.9:NM_071671:exon1:c.G161A:p.G54D,C17E7.9:NM_071672:exon1:c.G161A:p.G54D,										hom-557.77-17
nonsynonymous SNV	1	chrIV	17264570	17264570	C	T	F26D10.13	F26D10.13:NM_001027975:exon1:c.G193A:p.V65M,										hom-560.77-18
nonsynonymous SNV	1	chrIV	10638055	10638055	C	T	F56C4.1	F56C4.1:NM_069564:exon2:c.C169T:p.P57S,										hom-561.77-20
nonsynonymous SNV	1	chrIV	5748276	5748276	C	T		:NM_068457:exon4:c.G1147A:p.A383T,:NM_001027894:exon4:c.G1291A:p.A431T,nhr-46:NM_068459:exon3:c.G748A:p.A250T,										hom-562.77-18
synonymous SNV	1	chrV	15459745	15459745	C	T	T23F1.5	T23F1.5:NM_074447:exon10:c.G3618A:p.T1206T,										hom-569.77-20
synonymous SNV	1	chrV	18300088	18300088	C	T	Y51A2A.5	Y51A2A.5:NM_075180:exon1:c.C1311T:p.F437F,										hom-577.77-19
nonsynonymous SNV	1	chrII	14502413	14502413	G	A	K10H10.5	K10H10.5:NM_064610:exon3:c.G521A:p.G174E,										hom-578.77-19
nonsynonymous SNV	1	chrX	15412411	15412411	G	A	pqn-36	pqn-36:NM_078144:exon5:c.C289T:p.P97S,pqn-36:NM_078146:exon5:c.C304T:p.P102S,pqn-36:NM_078145:exon5:c.C358T:p.P120S,										hom-587.77-18
synonymous SNV	1	chrIV	1917312	1917312	G	A	egl-18	egl-18:NM_067742:exon4:c.G1083A:p.S361S,										hom-618.77-19
nonsynonymous SNV	1	chrX	14059508	14059508	G	A	dyc-1	dyc-1:NM_001029268:exon11:c.G1477A:p.V493M,dyc-1:NM_171796:exon8:c.G1195A:p.V399M,										hom-622.77-19
nonsynonymous SNV	1	chrIII	985675	985675	C	T	tbc-10	tbc-10:NM_064909:exon5:c.C971T:p.T324I,										hom-652.77-20
nonsynonymous SNV	1	chrIV	7510048	7510048	C	T	plc-4	plc-4:NM_068812:exon7:c.G1924A:p.E642K,										hom-653.77-20
nonsynonymous SNV	1	chrIV	7162381	7162381	C	T	rpc-1	rpc-1:NM_068726:exon9:c.G2705A:p.G902E,										hom-690.77-20
nonsynonymous SNV	1	chrIII	7114468	7114468	C	T	nhr-10	nhr-10:NM_066153:exon3:c.G245A:p.G82E,										hom-694.77-21
synonymous SNV	1	chrX	4078216	4078216	C	T	T06F4.3	T06F4.3:NM_001038469:exon5:c.G378A:p.G126G,										hom-711.77-22
nonsynonymous SNV	1	chrIV	11631076	11631076	C	T	F58B3.4	F58B3.4:NM_069794:exon2:c.G247A:p.E83K,										hom-898.77-30
nonframeshift insertion	1	chrV	5755482	5755482	-	CTGGCCTGGTGGTGGTGGAGGCGGCTGCTGGCCTGGTGTTGGTGGAGGCGGCTTCTGGCCTGGTGGTGATGGAGGCGGCTTCTGGCCTGGTGGTGGTGGAGGCGGCTTCTGGCCTGATGGTGGTGGAGGCGGCTTCTTGCCTGGTGGTGGTGGAGGCGGCTTCTGGCCGGATGGTGGTGGAGGCGGCTT	K09H11.11	K09H11.11:NM_001038406:exon1:c.60_61insAAGCCGCCTCCACCACCATCCGGCCAGAAGCCGCCTCCACCACCACCAGGCAAGAAGCCGCCTCCACCACCATCAGGCCAGAAGCCGCCTCCACCACCACCAGGCCAGAAGCCGCCTCCATCACCACCAGGCCAGAAGCCGCCTCCACCAACACCAGGCCAGCAGCCGCCTCCACCACCACCAGGCCAG:p.Q21delinsKPPPPPSGQKPPPPPPGKKPPPPPSGQKPPPPPPGQKPPPSPPGQKPPPPTPGQQPPPPPPGQQ,										hom-914.77-17
nonsynonymous SNV	1	chrI	9246813	9246813	G	A	ent-7	ent-7:NM_001264105:exon5:c.C853T:p.L285F,:NM_001264104:exon8:c.C1150T:p.L384F,									hom-1347.77-15
nonsynonymous SNV	1	chrV	18162134	18162134	C	T	C14A6.12	C14A6.12:NM_001129374:exon3:c.G307A:p.D103N,									hom-142.90-5
nonsynonymous SNV	1	chrX	6117242	6117242	C	T	C15H9.3	C15H9.3:NM_076625:exon2:c.C368T:p.T123I,									hom-152.85-6
nonsynonymous SNV	1	chrX	3299052	3299052	C	T		:NM_001047804:exon1:c.C155T:p.T52M,									hom-177.84-6
synonymous SNV	1	chrV	18605384	18605384	C	T	Y51A2D.15	Y51A2D.15:NM_001269887:exon11:c.C1839T:p.L613L,Y51A2D.15:NM_001269888:exon11:c.C1839T:p.L613L,Y51A2D.15:NM_001269889:exon7:c.C1341T:p.L447L,									hom-178.84-6
synonymous SNV	1	chrIII	13004104	13004104	G	A	ZK1010.10	ZK1010.10:NM_001268256:exon1:c.G240A:p.T80T,									hom-202.84-6
synonymous SNV	1	chrII	3458697	3458697	G	A	C16C8.19	C16C8.19:NM_062149:exon1:c.G111A:p.Q37Q,									hom-215.80-7
stopgain SNV	1	chrX	14393920	14393920	C	T	Y60A9.1	Y60A9.1:NM_077997:exon4:c.G248A:p.W83X,									hom-218.80-7
nonsynonymous SNV	1	chrII	6918854	6918854	C	T	B0252.5	B0252.5:NM_063017:exon1:c.G25A:p.V9I,									hom-240.78-8
synonymous SNV	1	chrV	18476568	18476568	C	T	srh-179	srh-179:NM_075217:exon1:c.C207T:p.L69L,									hom-244.78-8
nonsynonymous SNV	1	chrX	14434970	14434970	C	T	F23D12.8	F23D12.8:NM_001029431:exon4:c.C295T:p.P99S,									hom-247.78-8
synonymous SNV	1	chrV	19417493	19417493	C	T	C25F9.9	C25F9.9:NM_075378:exon1:c.C216T:p.S72S,									hom-249.77-10
nonsynonymous SNV	1	chrII	4481038	4481038	G	A	T05C1.2	T05C1.2:NM_062391:exon5:c.C424T:p.P142S,									hom-260.78-9
nonsynonymous SNV	1	chrII	11592601	11592601	C	T	F07A11.2	F07A11.2:NM_064078:exon6:c.G2077A:p.E693K,F07A11.2:NM_064079:exon7:c.G2116A:p.E706K,									hom-268.78-9
nonsynonymous SNV	1	chrII	3482761	3482761	G	A	smu-2	smu-2:NM_062158:exon2:c.G193A:p.G65R,									hom-275.77-10
nonsynonymous SNV	1	chrIV	2806917	2806917	C	T	Y54G2A.45	Y54G2A.45:NM_001038356:exon5:c.C365T:p.A122V,									hom-276.78-9
nonsynonymous SNV	1	chrIV	12375989	12375989	G	A	F28D1.2	F28D1.2:NM_069958:exon1:c.C41T:p.A14V,									hom-281.78-9
nonsynonymous SNV	1	chrV	3479833	3479833	C	T	srbc-30	srbc-30:NM_071569:exon2:c.G557A:p.R186K,									hom-286.78-9
nonsynonymous SNV	1	chrIV	13297771	13297771	G	A		:NM_001047591:exon1:c.C25T:p.P9S,									hom-296.77-10
synonymous SNV	1	chrIV	7225614	7225614	T	G	R13A1.10	R13A1.10:NM_001038340:exon5:c.A744C:p.A248A,									hom-300.77-10
synonymous SNV	1	chrIV	7505698	7505698	T	A	glt-6	glt-6:NM_068809:exon4:c.T1143A:p.V381V,									hom-305.77-10
synonymous SNV	1	chrIII	5943233	5943233	G	A		:NM_171139:exon4:c.G2139A:p.K713K,									hom-309.77-11
nonsynonymous SNV	1	chrV	18753849	18753849	C	T	clec-254	clec-254:NM_075260:exon2:c.G506A:p.S169N,									hom-333.77-11
nonsynonymous SNV	1	chrV	8077776	8077776	C	T	catp-3	catp-3:NM_182347:exon5:c.C1265T:p.T422I,:NM_072682:exon5:c.C1265T:p.T422I,									hom-337.77-11
synonymous SNV	1	chrI	13158301	13158301	C	T	F22G12.4	F22G12.4:NM_001265156:exon7:c.G1548A:p.R516R,F22G12.4:NM_001265157:exon5:c.G936A:p.R312R,F22G12.4:NM_001265158:exon3:c.G657A:p.R219R,									hom-339.77-11
synonymous SNV	1	chrV	11929655	11929655	A	G	F58H1.2	F58H1.2:NM_073595:exon3:c.A420G:p.P140P,									hom-343.77-11
nonsynonymous SNV	1	chrV	20272656	20272656	G	A	Y113G7B.16	Y113G7B.16:NM_075509:exon3:c.G1012A:p.A338T,									hom-346.77-11
synonymous SNV	1	chrV	388730	388730	C	T		:NM_001129608:exon1:c.C9T:p.S3S,									hom-350.77-11
stopgain SNV	1	chrIV	3144673	3144673	C	A	T23E1.2	T23E1.2:NM_001268316:exon5:c.C1085A:p.S362X,T23E1.2:NM_001268317:exon5:c.C1085A:p.S362X,									hom-351.84-6
nonsynonymous SNV	1	chrIV	3144672	3144672	T	C	T23E1.2	T23E1.2:NM_001268316:exon5:c.T1084C:p.S362P,T23E1.2:NM_001268317:exon5:c.T1084C:p.S362P,									hom-351.84-6
stoploss SNV	1	chrIII	10617691	10617691	A	C	mrpl-22	mrpl-22:NM_066939:exon4:c.A782C:p.X261S,									hom-354.77-12
synonymous SNV	1	chrIV	3735958	3735958	C	T		:NM_068005:exon6:c.G1062A:p.R354R,:NM_171307:exon6:c.G1062A:p.R354R,nape-2:NM_068006:exon5:c.G999A:p.R333R,									hom-366.77-12
nonsynonymous SNV	1	chrV	16195237	16195237	C	T	F11A5.3	F11A5.3:NM_074682:exon1:c.C319T:p.H107Y,									hom-373.77-12
synonymous SNV	1	chrIV	6527926	6527926	G	A	prg-2	prg-2:NM_068593:exon5:c.C1377T:p.C459C,									hom-378.77-12
synonymous SNV	1	chrI	13807131	13807131	C	T	maea-1	maea-1:NM_061015:exon5:c.G1284A:p.L428L,									hom-379.77-12
nonsynonymous SNV	1	chrIV	12607288	12607288	G	A	efa-6	efa-6:NM_001268723:exon6:c.C1367T:p.P456L,:NM_001129346:exon8:c.C1760T:p.P587L,:NM_070016:exon9:c.C1913T:p.P638L,:NM_070015:exon9:c.C1919T:p.P640L,									hom-380.77-12
nonsynonymous SNV	1	chrIII	968577	968577	C	T	R06B10.1	R06B10.1:NM_064907:exon8:c.G2321A:p.G774E,									hom-383.77-12
nonsynonymous SNV	1	chrV	6264783	6264783	C	T	mrck-1	mrck-1:NM_072198:exon6:c.G1346A:p.S449N,									hom-386.77-12
nonsynonymous SNV	1	chrX	529690	529690	C	T	ugt-46	ugt-46:NM_075711:exon3:c.G286A:p.E96K,									hom-388.77-12
nonsynonymous SNV	1	chrI	5423002	5423002	G	A	F27C1.4	F27C1.4:NM_059190:exon1:c.G214A:p.G72R,									hom-391.77-11
nonsynonymous SNV	1	chrII	13512110	13512110	C	T	nep-17	nep-17:NM_001267466:exon9:c.C2462T:p.S821F,nep-17:NM_001267467:exon6:c.C2075T:p.S692F,									hom-391.77-13
nonsynonymous SNV	1	chrV	11550795	11550795	G	A	F38B7.3	F38B7.3:NM_073528:exon5:c.G680A:p.G227D,									hom-397.77-12
nonsynonymous SNV	1	chrI	6652311	6652311	G	A	ZC581.3	ZC581.3:NM_059510:exon5:c.G347A:p.R116Q,									hom-405.77-13
nonsynonymous SNV	1	chrV	17259204	17259204	C	T	fbxa-85	fbxa-85:NM_001047735:exon1:c.C49T:p.H17Y,									hom-408.77-13
nonsynonymous SNV	1	chrII	4501966	4501966	G	A	camt-1	camt-1:NM_062394:exon9:c.C1751T:p.A584V,camt-1:NM_062395:exon9:c.C1751T:p.A584V,									hom-409.79-14
nonsynonymous SNV	1	chrIV	4248187	4248187	C	T	ama-1	ama-1:NM_068122:exon1:c.C7T:p.L3F,									hom-413.77-13
synonymous SNV	1	chrII	2000603	2000603	C	T	ceh-84	ceh-84:NM_061747:exon2:c.G171A:p.E57E,									hom-415.77-13
nonsynonymous SNV	1	chrX	935836	935836	C	T	F35H12.1	F35H12.1:NM_075779:exon2:c.C254T:p.A85V,									hom-420.77-13
synonymous SNV	1	chrIV	4063630	4063630	C	T	W03D2.7	W03D2.7:NM_068069:exon1:c.G27A:p.L9L,									hom-422.77-15
nonsynonymous SNV	1	chrX	16407978	16407978	C	T	tbc-4	tbc-4:NM_078266:exon3:c.G188A:p.S63N,									hom-427.77-14
nonsynonymous SNV	1	chrV	11732437	11732437	G	A	npp-22	npp-22:NM_073561:exon5:c.C835T:p.P279S,									hom-428.77-14
nonsynonymous SNV	1	chrX	5287927	5287927	C	T		:NM_001038455:exon7:c.C1042T:p.P348S,vps-41:NM_001038456:exon7:c.C1042T:p.P348S,:NM_001129670:exon9:c.C1468T:p.P490S,									hom-430.77-14
nonsynonymous SNV	1	chrX	4109818	4109818	C	T	R02E4.2	R02E4.2:NM_001029650:exon7:c.C794T:p.S265L,									hom-437.77-14
nonsynonymous SNV	1	chrII	10246726	10246726	T	C	nrde-2	nrde-2:NM_063808:exon5:c.A629G:p.K210R,									hom-445.77-14
synonymous SNV	1	chrII	12169348	12169348	C	T	Y57A10A.8	Y57A10A.8:NM_064187:exon6:c.C1149T:p.F383F,									hom-446.78-15
nonsynonymous SNV	1	chrV	6729157	6729157	G	A	ZC487.1	ZC487.1:NM_001047740:exon4:c.G520A:p.A174T,ZC487.1:NM_001047741:exon4:c.G514A:p.A172T,									hom-448.77-14
nonsynonymous SNV	1	chrI	13812082	13812082	C	T	maea-1	maea-1:NM_061015:exon1:c.G19A:p.D7N,									hom-454.77-15
nonsynonymous SNV	1	chrIV	17459316	17459316	G	A	F11E6.7	F11E6.7:NM_070711:exon4:c.C1762T:p.P588S,									hom-458.77-14
nonsynonymous SNV	1	chrIV	4694959	4694959	T	A	T22B11.1	T22B11.1:NM_068215:exon6:c.T712A:p.F238I,									hom-464.77-14
nonsynonymous SNV	1	chrX	17363565	17363565	C	T	F10D7.1	F10D7.1:NM_078412:exon9:c.C1588T:p.P530S,									hom-466.77-14
nonsynonymous SNV	1	chrV	19766605	19766605	G	A	M162.5	M162.5:NM_075430:exon6:c.G1340A:p.G447E,									hom-467.77-13
synonymous SNV	1	chrX	13588891	13588891	C	T		:NM_001029536:exon8:c.C2913T:p.I971I,									hom-473.77-13
nonsynonymous SNV	1	chrX	4470823	4470823	C	T	asb-2	asb-2:NM_076369:exon4:c.C656T:p.S219F,									hom-479.77-15
synonymous SNV	1	chrV	6829719	6829719	C	T	col-141	col-141:NM_072334:exon1:c.C33T:p.S11S,									hom-480.77-15
nonsynonymous SNV	1	chrX	9612515	9612515	C	T	C11E4.6	C11E4.6:NM_077219:exon5:c.C1130T:p.P377L,									hom-480.88-17
nonsynonymous SNV	1	chrX	2806293	2806293	C	T	C14A11.5	C14A11.5:NM_076087:exon4:c.G775A:p.A259T,									hom-483.77-17
nonsynonymous SNV	1	chrI	13443991	13443991	C	T	spr-5	spr-5:NM_060965:exon5:c.C1418T:p.A473V,									hom-486.77-15
nonsynonymous SNV	1	chrIII	10879956	10879956	G	A	C44B9.3	C44B9.3:NM_066995:exon1:c.C41T:p.P14L,									hom-488.77-16
nonsynonymous SNV	1	chrX	16519450	16519450	C	T	T25D1.1	T25D1.1:NM_078278:exon4:c.C509T:p.P170L,									hom-491.77-15
nonsynonymous SNV	1	chrI	9961912	9961912	G	A	tag-179	tag-179:NM_060233:exon1:c.C50T:p.S17F,									hom-501.77-16
nonsynonymous SNV	1	chrI	13143752	13143752	C	T	F22G12.7	F22G12.7:NM_001047187:exon3:c.C248T:p.A83V,									hom-506.77-15
nonsynonymous SNV	1	chrIV	8757587	8757587	C	T		:NM_171407:exon12:c.G2095A:p.G699R,:NM_001268400:exon12:c.G2095A:p.G699R,:NM_001136382:exon2:c.G112A:p.G38R,:NM_001027968:exon13:c.G2053A:p.G685R,									hom-508.77-16
nonsynonymous SNV	1	chrX	5724180	5724180	C	T	rgs-6	rgs-6:NM_076563:exon7:c.G806A:p.S269N,									hom-509.77-18
synonymous SNV	1	chrII	9832380	9832380	C	T	ZK938.3	ZK938.3:NM_063717:exon7:c.G1293A:p.R431R,									hom-511.77-15
nonsynonymous SNV	1	chrV	14475425	14475425	G	A	clec-56	clec-56:NM_074188:exon2:c.G379A:p.G127S,									hom-521.77-17
nonsynonymous SNV	1	chrII	3675885	3675885	G	A	F19B10.2	F19B10.2:NM_062211:exon2:c.G121A:p.V41I,									hom-521.77-18
nonsynonymous SNV	1	chrI	5647598	5647598	G	A	F55F8.2	F55F8.2:NM_182038:exon4:c.C965T:p.S322F,:NM_059251:exon6:c.C1466T:p.S489F,									hom-523.77-16
nonsynonymous SNV	1	chrIV	12441030	12441030	G	A	clec-185	clec-185:NM_069974:exon7:c.G1378A:p.G460S,									hom-531.77-16
synonymous SNV	1	chrIV	14783225	14783225	G	A	Y57G11C.1130	Y57G11C.1130:NM_001268903:exon3:c.G327A:p.K109K,									hom-532.77-15
nonsynonymous SNV	1	chrII	4827329	4827329	G	A	fbxb-88	fbxb-88:NM_170982:exon2:c.C280T:p.P94S,									hom-536.77-17
nonsynonymous SNV	1	chrIV	1583243	1583243	C	T		:NM_067701:exon7:c.G1669A:p.G557R,									hom-557.77-18
nonsynonymous SNV	1	chrV	13858055	13858055	G	A	srx-136	srx-136:NM_074034:exon3:c.G449A:p.C150Y,									hom-558.77-17
synonymous SNV	1	chrIV	9747915	9747915	C	T	C28D4.8	C28D4.8:NM_069336:exon2:c.G441A:p.R147R,									hom-563.77-17
synonymous SNV	1	chrIII	3182969	3182969	C	T		:NM_181958:exon9:c.C3378T:p.H1126H,									hom-565.77-17
synonymous SNV	1	chrIV	11472402	11472402	C	T	wht-2	wht-2:NM_069763:exon9:c.C1275T:p.H425H,									hom-569.77-17
nonsynonymous SNV	1	chrX	451657	451657	C	T	abu-12	abu-12:NM_075703:exon11:c.G2027A:p.G676E,									hom-575.77-17
synonymous SNV	1	chrV	14682695	14682695	G	A	C47E8.3	C47E8.3:NM_074223:exon4:c.G447A:p.R149R,									hom-580.77-18
synonymous SNV	1	chrIII	7906307	7906307	G	A	pcp-5	pcp-5:NM_066318:exon3:c.C427T:p.L143L,:NM_066317:exon5:c.C610T:p.L204L,									hom-593.77-18
nonsynonymous SNV	1	chrIV	17352470	17352470	G	A	clec-199	clec-199:NM_001269013:exon2:c.G343A:p.E115K,clec-199:NM_001269018:exon2:c.G343A:p.E115K,clec-199:NM_001269015:exon2:c.G343A:p.E115K,clec-199:NM_001269014:exon2:c.G343A:p.E115K,clec-199:NM_001269017:exon2:c.G343A:p.E115K,clec-199:NM_001269016:exon2:c.G343A:p.E115K,									hom-599.77-18
synonymous SNV	1	chrX	14240758	14240758	A	G	K04C1.2	K04C1.2:NM_077972:exon7:c.A1452G:p.P484P,K04C1.2:NM_077971:exon7:c.A1479G:p.P493P,									hom-608.77-19
nonsynonymous SNV	1	chrV	13705522	13705522	G	A	T01D3.3	T01D3.3:NM_073988:exon2:c.G103A:p.A35T,T01D3.3:NM_073989:exon1:c.G100A:p.A34T,									hom-615.77-20
nonsynonymous SNV	1	chrV	14289417	14289417	G	A	F14D7.1	F14D7.1:NM_074138:exon1:c.C32T:p.S11F,									hom-623.77-19
nonsynonymous SNV	1	chrV	8377750	8377750	T	A	F38E1.3	F38E1.3:NM_072758:exon6:c.T863A:p.I288N,									hom-629.77-20
nonsynonymous SNV	1	chrX	4442413	4442413	C	T	mltn-13	mltn-13:NM_076364:exon12:c.G2110A:p.E704K,									hom-633.77-19
nonsynonymous SNV	1	chrX	7538515	7538515	C	T	glb-16	glb-16:NM_076874:exon4:c.G664A:p.E222K,									hom-633.77-21
nonsynonymous SNV	1	chrV	13579048	13579048	G	A	C50B8.6	C50B8.6:NM_001028549:exon1:c.G88A:p.G30S,									hom-641.77-19
synonymous SNV	1	chrII	6124882	6124882	C	T	C29H12.2	C29H12.2:NM_062825:exon3:c.C1005T:p.L335L,									hom-644.77-20
synonymous SNV	1	chrX	6323991	6323991	C	T	col-167	col-167:NM_076658:exon1:c.C540T:p.D180D,									hom-65.28-3
nonsynonymous SNV	1	chrX	3232810	3232810	C	T	F28B4.3	F28B4.3:NM_076150:exon11:c.G1972A:p.G658R,									hom-666.77-20
nonsynonymous SNV	1	chrIV	11978160	11978160	G	A	unc-22	unc-22:NM_001268675:exon17:c.C15244T:p.P5082S,unc-22:NM_001268674:exon28:c.C16915T:p.P5639S,unc-22:NM_001268672:exon27:c.C16720T:p.P5574S,unc-22:NM_001129363:exon21:c.C15796T:p.P5266S,unc-22:NM_001268673:exon28:c.C16483T:p.P5495S,unc-22:NM_069873:exon30:c.C17413T:p.P5805S,unc-22:NM_069872:exon27:c.C16456T:p.P5486S,									hom-720.77-21
nonsynonymous SNV	1	chrV	16427910	16427910	C	T	F26D2.10	F26D2.10:NM_074751:exon2:c.G1024A:p.A342T,									hom-784.77-24
nonsynonymous SNV	1	chrV	10748182	10748182	G	A	F28H7.2	F28H7.2:NM_073341:exon2:c.G214A:p.V72I,									hom-787.77-24
synonymous SNV	1	chrV	15972976	15972976	C	T	sru-22	sru-22:NM_074604:exon5:c.G951A:p.V317V,									hom-817.77-26
nonsynonymous SNV	1	chrIV	11145115	11145115	G	A	F01G4.4	F01G4.4:NM_001268609:exon4:c.G1594A:p.A532T,F01G4.4:NM_001268610:exon4:c.G1594A:p.A532T,								hom-1050.77-28
synonymous SNV	1	chrX	16128737	16128737	G	A	ZK1073.1	ZK1073.1:NM_078233:exon1:c.C6T:p.S2S,								hom-138.90-5
synonymous SNV	1	chrIV	9840570	9840570	T	A	kin-24	kin-24:NM_069360:exon2:c.A336T:p.A112A,								hom-1573.77-23
nonsynonymous SNV	1	chrIV	9840577	9840577	G	A	kin-24	kin-24:NM_069360:exon2:c.C329T:p.S110F,								hom-1573.77-24
nonsynonymous SNV	1	chrI	5508841	5508841	G	A	F59A3.4	F59A3.4:NM_059213:exon2:c.C286T:p.L96F,								hom-165.84-6
nonsynonymous SNV	1	chrII	14016846	14016846	A	T	cyp-37A1	cyp-37A1:NM_064538:exon1:c.T40A:p.Y14N,								hom-250.78-9
nonsynonymous SNV	1	chrIV	3203520	3203520	G	A	Y67D8B.5	Y67D8B.5:NM_171300:exon3:c.G347A:p.S116N,								hom-269.78-9
nonsynonymous SNV	1	chrX	215535	215535	C	T	set-28	set-28:NM_075648:exon1:c.G41A:p.G14E,								hom-275.78-9
synonymous SNV	1	chrV	19916744	19916744	G	A		:NM_001129584:exon2:c.G138A:p.P46P,:NM_075454:exon2:c.G138A:p.P46P,Y60A3A.19:NM_001129585:exon2:c.G138A:p.P46P,								hom-281.78-9
nonsynonymous SNV	1	chrI	10964742	10964742	A	G	spe-38	spe-38:NM_060452:exon5:c.T358C:p.F120L,								hom-301.77-10
nonsynonymous SNV	1	chrI	141732	141732	G	A	duox-2	duox-2:NM_058283:exon13:c.G2630A:p.G877E,								hom-329.77-11
nonsynonymous SNV	1	chrIV	11633204	11633204	G	A	mars-1	mars-1:NM_001268643:exon4:c.C2008T:p.P670S,								hom-353.77-11
nonsynonymous SNV	1	chrI	4572056	4572056	G	A	col-52	col-52:NM_058993:exon3:c.C485T:p.P162L,								hom-372.77-12
nonsynonymous SNV	1	chrIV	4388288	4388288	G	A	Y24D9A.8	Y24D9A.8:NM_171315:exon1:c.G80A:p.R27K,:NM_171314:exon3:c.G542A:p.R181K,								hom-373.77-12
synonymous SNV	1	chrII	4704501	4704501	G	A	F10G7.9	F10G7.9:NM_182184:exon4:c.C1191T:p.V397V,:NM_062437:exon7:c.C1440T:p.V480V,								hom-399.77-15
nonsynonymous SNV	1	chrV	19454500	19454500	G	A	Y43F8B.14	Y43F8B.14:NM_075384:exon1:c.C503T:p.T168M,								hom-421.77-13
nonsynonymous SNV	1	chrI	8182186	8182186	G	A	srz-3	srz-3:NM_001025917:exon3:c.C392T:p.S131F,								hom-421.77-15
nonsynonymous SNV	1	chrX	15644150	15644150	G	A	H08J19.1	H08J19.1:NM_078176:exon3:c.G224A:p.G75E,								hom-423.77-14
nonsynonymous SNV	1	chrIV	4746193	4746193	G	A	tctn-1	tctn-1:NM_068227:exon5:c.C1093T:p.P365S,								hom-428.77-14
nonsynonymous SNV	1	chrII	4147062	4147062	C	T	F56D3.1	F56D3.1:NM_062326:exon3:c.C230T:p.T77I,								hom-432.77-14
nonsynonymous SNV	1	chrX	11424154	11424154	T	A		:NM_001270230:exon12:c.A1807T:p.I603F,:NM_001270228:exon29:c.A5692T:p.I1898F,:NM_001270229:exon13:c.A2074T:p.I692F,hum-4:NM_001270231:exon6:c.A838T:p.I280F,hum-4:NM_001270232:exon7:c.A949T:p.I317F,								hom-446.77-14
nonsynonymous SNV	1	chrV	19379562	19379562	G	A	Y43F8A.3	Y43F8A.3:NM_001269924:exon3:c.G728A:p.G243E,Y43F8A.3:NM_001269923:exon3:c.G761A:p.G254E,								hom-446.77-14
synonymous SNV	1	chrI	12579121	12579121	C	T	F33E2.10	F33E2.10:NM_001136296:exon1:c.G75A:p.P25P,								hom-450.77-14
synonymous SNV	1	chrI	11880440	11880440	C	T	dnj-27	dnj-27:NM_001047239:exon4:c.C813T:p.D271D,								hom-452.77-14
nonsynonymous SNV	1	chrX	9382970	9382970	C	T	pkc-2	pkc-2:NM_001129650:exon14:c.C1963T:p.R655C,pkc-2:NM_001029346:exon12:c.C1828T:p.R610C,pkc-2:NM_001029347:exon14:c.C2248T:p.R750C,pkc-2:NM_001029345:exon12:c.C1828T:p.R610C,								hom-459.77-15
nonsynonymous SNV	1	chrI	13298868	13298868	C	T	sepa-1	sepa-1:NM_060938:exon2:c.G1696A:p.A566T,								hom-463.77-16
synonymous SNV	1	chrIV	15820104	15820104	G	A	daf-38	daf-38:NM_070486:exon1:c.G78A:p.G26G,								hom-478.77-15
synonymous SNV	1	chrV	18299200	18299200	G	A	Y51A2A.5	Y51A2A.5:NM_075180:exon1:c.G423A:p.Q141Q,								hom-483.77-15
nonsynonymous SNV	1	chrX	7827195	7827195	G	A	sul-3	sul-3:NM_001047767:exon13:c.C1307T:p.P436L,:NM_001047766:exon13:c.C1415T:p.P472L,								hom-483.89-20
nonsynonymous SNV	1	chrV	19017086	19017086	T	A	Y39B6A.30	Y39B6A.30:NM_171577:exon3:c.T1964A:p.L655Q,								hom-485.77-15
nonsynonymous SNV	1	chrI	10649720	10649720	G	A	B0511.11	B0511.11:NM_060387:exon4:c.C859T:p.P287S,								hom-488.77-15
nonsynonymous SNV	1	chrIII	246877	246877	G	A	hpo-29	hpo-29:NM_064779:exon8:c.G1747A:p.D583N,								hom-500.77-16
nonsynonymous SNV	1	chrI	14891621	14891621	C	T	frm-1	frm-1:NM_061199:exon7:c.G3272A:p.S1091N,frm-1:NM_001026695:exon8:c.G3305A:p.S1102N,frm-1:NM_061200:exon7:c.G3272A:p.S1091N,								hom-515.77-16
nonsynonymous SNV	1	chrI	12932892	12932892	C	T	Y18D10A.22	Y18D10A.22:NM_001026552:exon3:c.C641T:p.T214I,								hom-522.77-17
nonsynonymous SNV	1	chrII	1879793	1879793	C	T	math-17	math-17:NM_001267117:exon3:c.G340A:p.D114N,:NM_001267116:exon4:c.G565A:p.D189N,								hom-541.77-17
nonsynonymous SNV	1	chrV	19544638	19544638	G	A		:NM_001269949:exon4:c.C952T:p.H318Y,:NM_001269950:exon4:c.C1024T:p.H342Y,								hom-542.77-17
nonsynonymous SNV	1	chrII	10901035	10901035	C	T	gly-1	gly-1:NM_063944:exon4:c.G667A:p.G223R,								hom-553.77-17
nonsynonymous SNV	1	chrV	20836801	20836801	C	T		:NM_001270029:exon6:c.C1268T:p.A423V,:NM_001028927:exon7:c.C1310T:p.A437V,:NM_001136432:exon9:c.C1709T:p.A570V,:NM_075620:exon7:c.C1442T:p.A481V,num-1:NM_001028926:exon3:c.C866T:p.A289V,								hom-561.77-17
nonsynonymous SNV	1	chrIV	5471216	5471216	G	A	rme-2	rme-2:NM_068414:exon3:c.G1102A:p.G368S,								hom-574.77-18
nonsynonymous SNV	1	chrIII	12755580	12755580	G	A	srw-10	srw-10:NM_067257:exon1:c.G334A:p.D112N,								hom-589.77-18
nonsynonymous SNV	1	chrI	4492099	4492099	C	T		:NM_001026429:exon1:c.C367T:p.L123F,								hom-615.77-19
nonsynonymous SNV	1	chrX	16468089	16468089	G	A	nas-39	nas-39:NM_078271:exon18:c.G2242A:p.D748N,								hom-625.77-19
nonsynonymous SNV	1	chrIII	2667603	2667603	G	A		:NM_001027470:exon16:c.G4121A:p.G1374E,:NM_001027469:exon16:c.G4121A:p.G1374E,								hom-634.77-19
nonsynonymous SNV	1	chrX	14059945	14059945	G	A	dyc-1	dyc-1:NM_001029268:exon12:c.G1774A:p.A592T,dyc-1:NM_171796:exon9:c.G1492A:p.A498T,								hom-635.77-20
nonsynonymous SNV	1	chrI	10612876	10612876	G	A	lam-3	lam-3:NM_060374:exon5:c.G2926A:p.E976K,								hom-636.77-20
nonsynonymous SNV	1	chrIV	6233504	6233504	G	A		:NM_001028071:exon2:c.G178A:p.A60T,F58F9.3:NM_001028070:exon2:c.G178A:p.A60T,								hom-661.77-20
synonymous SNV	1	chrX	15614802	15614802	G	A	erv-46	erv-46:NM_078174:exon6:c.C888T:p.S296S,								hom-665.77-20
nonsynonymous SNV	1	chrIII	4902138	4902138	G	A	tag-340	tag-340:NM_065626:exon6:c.G653A:p.R218K,								hom-671.77-21
nonsynonymous SNV	1	chrI	12653901	12653901	T	C		:NM_001026355:exon4:c.T1232C:p.M411T,:NM_001026358:exon3:c.T1151C:p.M384T,:NM_001026357:exon5:c.T1127C:p.M376T,								hom-678.77-21
nonsynonymous SNV	1	chrII	2937523	2937523	G	T	irld-65	irld-65:NM_062003:exon2:c.C338A:p.S113Y,								hom-679.77-11
nonsynonymous SNV	1	chrI	14055232	14055232	C	T	clec-113	clec-113:NM_061049:exon5:c.G571A:p.A191T,								hom-688.77-21
synonymous SNV	1	chrI	12426395	12426395	C	T	E03H4.8	E03H4.8:NM_060750:exon1:c.G87A:p.E29E,								hom-689.77-21
nonsynonymous SNV	1	chrIII	9833704	9833704	G	A	K11H3.4	K11H3.4:NM_066783:exon6:c.G568A:p.V190M,								hom-697.77-22
nonsynonymous SNV	1	chrIV	11443154	11443154	G	A		:NM_001268623:exon14:c.G3061A:p.D1021N,:NM_001268622:exon15:c.G3166A:p.D1056N,kin-4:NM_001268629:exon10:c.G1819A:p.D607N,:NM_001268627:exon15:c.G3157A:p.D1053N,:NM_001268628:exon12:c.G2368A:p.D790N,:NM_001268626:exon14:c.G2608A:p.D870N,:NM_001268625:exon14:c.G2620A:p.D874N,:NM_001268624:exon15:c.G3157A:p.D1053N,								hom-767.77-23
nonsynonymous SNV	1	chrIV	6634424	6634424	G	A	C01B10.9	C01B10.9:NM_068622:exon8:c.G1522A:p.D508N,								hom-789.77-24
nonsynonymous SNV	1	chrX	4713044	4713044	T	C	glit-1	glit-1:NM_076406:exon3:c.T463C:p.S155P,							hom-114.03-4
synonymous SNV	1	chrV	1972488	1972488	C	T	acs-3	acs-3:NM_071139:exon5:c.C1203T:p.A401A,							hom-131.90-5
nonsynonymous SNV	1	chrI	11893348	11893348	C	T	Y47H9C.7	Y47H9C.7:NM_060613:exon2:c.G319A:p.D107N,							hom-133.90-5
nonsynonymous SNV	1	chrV	12167308	12167308	C	T	col-37	col-37:NM_073652:exon1:c.G427A:p.G143R,							hom-143.03-4
synonymous SNV	1	chrII	13215055	13215055	C	T	btf-1	btf-1:NM_064401:exon14:c.C4690T:p.L1564L,							hom-161.84-5
nonsynonymous SNV	1	chrII	9665526	9665526	C	T	ZK1320.5	ZK1320.5:NM_063685:exon1:c.G80A:p.R27K,							hom-176.81-7
nonsynonymous SNV	1	chrII	11347653	11347653	C	T	B0491.6	B0491.6:NM_001129102:exon2:c.G37A:p.D13N,							hom-176.84-6
nonsynonymous SNV	1	chrII	4593601	4593601	G	A		:NM_001047329:exon6:c.C1121T:p.S374L,:NM_170978:exon5:c.C1049T:p.S350L,ipla-1:NM_170979:exon4:c.C1085T:p.S362L,:NM_001047328:exon6:c.C1127T:p.S376L,:NM_001129151:exon7:c.C1310T:p.S437L,							hom-207.80-7
nonsynonymous SNV	1	chrI	13011650	13011650	G	A		:NM_001026691:exon2:c.G110A:p.S37N,							hom-210.79-8
stopgain SNV	1	chrII	7998029	7998029	C	T	pgp-11	pgp-11:NM_063273:exon10:c.G1934A:p.W645X,							hom-215.80-7
nonsynonymous SNV	1	chrI	4635212	4635212	G	A	C44E4.4	C44E4.4:NM_059010:exon3:c.G1000A:p.G334R,							hom-239.78-8
nonsynonymous SNV	1	chrV	5277962	5277962	C	T		:NM_001269129:exon2:c.G259A:p.V87I,B0238.9:NM_001269130:exon1:c.G85A:p.V29I,							hom-245.78-8
nonsynonymous SNV	1	chrII	12598061	12598061	C	T	ceh-100	ceh-100:NM_001027257:exon4:c.G817A:p.D273N,ceh-100:NM_001027258:exon4:c.G823A:p.D275N,							hom-245.78-8
synonymous SNV	1	chrV	18658436	18658436	C	T		:NM_075243:exon13:c.G1494A:p.V498V,:NM_075241:exon12:c.G1299A:p.V433V,							hom-250.78-9
nonsynonymous SNV	1	chrIV	580346	580346	C	T	F56A11.6	F56A11.6:NM_067549:exon6:c.G1256A:p.R419H,							hom-254.78-8
nonsynonymous SNV	1	chrI	4237488	4237488	G	A	C43E11.5	C43E11.5:NM_058934:exon2:c.G178A:p.G60R,							hom-260.78-9
nonsynonymous SNV	1	chrIV	429294	429294	A	T	hum-8	hum-8:NM_001028377:exon14:c.T3643A:p.L1215M,:NM_001028378:exon15:c.T3676A:p.L1226M,							hom-264.78-9
frameshift deletion	1	chrX	1148466	1148466	A	-	R193.2	R193.2:NM_075817:exon1:c.9delT:p.F3fs,							hom-278.75-8
nonsynonymous SNV	1	chrX	10326425	10326425	C	T		:NM_001047817:exon4:c.G361A:p.A121T,acl-5:NM_001047818:exon3:c.G190A:p.A64T,							hom-278.78-9
nonsynonymous SNV	1	chrX	1616808	1616808	C	T	H11E01.3	H11E01.3:NM_075898:exon9:c.C3791T:p.T1264I,							hom-286.78-8
nonsynonymous SNV	1	chrIV	4515420	4515420	C	T	ZK180.5	ZK180.5:NM_171905:exon4:c.G1366A:p.E456K,ZK180.5:NM_171906:exon4:c.G1072A:p.E358K,ZK180.5:NM_171321:exon4:c.G1501A:p.E501K,							hom-296.77-10
nonsynonymous SNV	1	chrIV	7382607	7382607	C	T	T12B3.1	T12B3.1:NM_068777:exon2:c.C145T:p.P49S,							hom-304.77-10
nonsynonymous SNV	1	chrIV	16967553	16967553	C	T	rom-3	rom-3:NM_070612:exon9:c.G814A:p.E272K,							hom-315.77-11
nonsynonymous SNV	1	chrII	4551358	4551358	A	T	K07E1.1	K07E1.1:NM_062403:exon1:c.A261T:p.L87F,							hom-315.77-12
nonsynonymous SNV	1	chrIV	17201652	17201652	C	T	C52D10.12	C52D10.12:NM_070651:exon6:c.G1382A:p.G461E,							hom-321.77-10
nonsynonymous SNV	1	chrIII	13297339	13297339	C	T	npp-18	npp-18:NM_067339:exon5:c.C383T:p.S128F,							hom-322.77-10
nonsynonymous SNV	1	chrIV	7591942	7591942	C	T	tag-80	tag-80:NM_068834:exon2:c.C1348T:p.L450F,							hom-322.94-13
nonsynonymous SNV	1	chrIV	14195708	14195708	C	T	K01G12.3	K01G12.3:NM_070322:exon5:c.C1192T:p.H398Y,							hom-324.77-10
nonsynonymous SNV	1	chrX	13749794	13749794	C	T	nhr-71	nhr-71:NM_001029616:exon6:c.C941T:p.P314L,nhr-71:NM_001029617:exon6:c.C950T:p.P317L,							hom-326.77-10
nonsynonymous SNV	1	chrII	5246610	5246610	C	T	ptr-6	ptr-6:NM_062585:exon2:c.G166A:p.D56N,							hom-326.77-11
nonsynonymous SNV	1	chrIV	1808192	1808192	C	T	snn-1	snn-1:NM_171277:exon1:c.G301A:p.V101I,:NM_171276:exon3:c.G520A:p.V174I,							hom-328.77-10
nonsynonymous SNV	1	chrIII	10687081	10687081	C	T	Y39A1A.17	Y39A1A.17:NM_066953:exon6:c.G1105A:p.D369N,							hom-340.77-11
nonsynonymous SNV	1	chrX	6482368	6482368	C	T	gar-1	gar-1:NM_001029232:exon9:c.G857A:p.G286E,gar-1:NM_001029231:exon10:c.G950A:p.G317E,gar-1:NM_001029230:exon9:c.G857A:p.G286E,							hom-350.77-11
nonsynonymous SNV	1	chrV	15352608	15352608	C	T	srx-58	srx-58:NM_074408:exon1:c.C52T:p.L18F,							hom-350.77-11
synonymous SNV	1	chrV	1000247	1000247	C	T	Y50D4C.5	Y50D4C.5:NM_070960:exon3:c.G1332A:p.A444A,							hom-355.77-10
nonsynonymous SNV	1	chrII	5770105	5770105	C	T		:NM_062735:exon4:c.C818T:p.A273V,ifb-1:NM_062736:exon4:c.C725T:p.A242V,							hom-373.77-12
nonsynonymous SNV	1	chrX	14656879	14656879	G	A	syg-2	syg-2:NM_078034:exon6:c.G901A:p.D301N,							hom-376.77-12
nonsynonymous SNV	1	chrI	9664134	9664134	C	T	npp-14	npp-14:NM_060167:exon2:c.G727A:p.E243K,							hom-382.77-12
nonsynonymous SNV	1	chrIV	10442154	10442154	T	G	F13B12.3	F13B12.3:NM_069526:exon11:c.T1355G:p.V452G,							hom-383.77-12
synonymous SNV	1	chrV	6142720	6142720	C	T	exp-2	exp-2:NM_001028620:exon7:c.C897T:p.F299F,exp-2:NM_001028621:exon7:c.C870T:p.F290F,exp-2:NM_001028619:exon6:c.C837T:p.F279F,exp-2:NM_001028618:exon5:c.C774T:p.F258F,							hom-383.77-12
nonsynonymous SNV	1	chrI	8878178	8878178	C	T	F55H12.3	F55H12.3:NM_059996:exon4:c.C526T:p.L176F,							hom-386.77-12
nonsynonymous SNV	1	chrV	3277761	3277761	C	T	fbxa-64	fbxa-64:NM_071504:exon2:c.G310A:p.E104K,							hom-386.77-13
nonsynonymous SNV	1	chrIV	14985787	14985787	C	T	dpy-4	dpy-4:NM_070407:exon2:c.G754A:p.E252K,							hom-390.77-13
nonsynonymous SNV	1	chrII	6451820	6451820	C	T	atg-16.2	atg-16.2:NM_062898:exon4:c.G1387A:p.D463N,							hom-395.77-13
nonsynonymous SNV	1	chrX	5877514	5877514	C	T	F49E10.4	F49E10.4:NM_171693:exon5:c.C551T:p.A184V,F49E10.4:NM_171694:exon4:c.C416T:p.A139V,							hom-397.41-14
nonsynonymous SNV	1	chrI	6890608	6890608	G	A	C48B6.4	C48B6.4:NM_059567:exon5:c.G1171A:p.D391N,							hom-398.77-12
nonsynonymous SNV	1	chrV	1452098	1452098	C	T	srj-23	srj-23:NM_001028901:exon3:c.C371T:p.A124V,:NM_001028902:exon3:c.C371T:p.A124V,							hom-398.77-13
nonsynonymous SNV	1	chrII	13080846	13080846	C	T	Y81G3A.2	Y81G3A.2:NM_001267439:exon2:c.C58T:p.L20F,							hom-399.77-13
nonsynonymous SNV	1	chrII	6245778	6245778	C	T	blos-4	blos-4:NM_062846:exon1:c.C56T:p.A19V,							hom-400.77-13
nonsynonymous SNV	1	chrI	14872258	14872258	G	A	unc-122	unc-122:NM_061197:exon2:c.G61A:p.V21I,							hom-403.78-16
nonsynonymous SNV	1	chrV	14745857	14745857	C	T	lipl-8	lipl-8:NM_074240:exon7:c.G1018A:p.D340N,							hom-407.77-13
synonymous SNV	1	chrV	6176746	6176746	C	T	ttn-1	ttn-1:NM_001029031:exon27:c.G20373A:p.E6791E,H05O09.3:NM_001029030:exon28:c.G20313A:p.E6771E,ttn-1:NM_001029032:exon27:c.G20373A:p.E6791E,ttn-1:NM_001029033:exon27:c.G20373A:p.E6791E,							hom-407.77-13
nonsynonymous SNV	1	chrV	61942	61942	C	T	cyp-29A3	cyp-29A3:NM_070729:exon6:c.C1136T:p.A379V,							hom-411.77-13
stopgain SNV	1	chrII	13092673	13092673	C	T	Y81G3A.4	Y81G3A.4:NM_001267443:exon2:c.C247T:p.Q83X,							hom-415.77-13
synonymous SNV	1	chrIII	8774038	8774038	G	A	K02D10.1	K02D10.1:NM_001129235:exon2:c.G867A:p.P289P,							hom-417.77-13
nonsynonymous SNV	1	chrI	6902672	6902672	G	A	smg-1	smg-1:NM_001025882:exon36:c.C6313T:p.L2105F,							hom-418.77-13
synonymous SNV	1	chrV	16343815	16343815	C	T	nhr-193	nhr-193:NM_074730:exon5:c.C781T:p.L261L,							hom-420.77-14
nonsynonymous SNV	1	chrII	11300342	11300342	C	T	saps-1	saps-1:NM_001129125:exon10:c.C2132T:p.S711F,saps-1:NM_001129124:exon10:c.C1949T:p.S650F,saps-1:NM_064013:exon10:c.C2126T:p.S709F,							hom-422.77-14
nonsynonymous SNV	1	chrV	6535513	6535513	C	T	dre-1	dre-1:NM_072260:exon5:c.G1814A:p.G605E,							hom-424.77-14
synonymous SNV	1	chrV	666875	666875	C	T	nhr-180	nhr-180:NM_070885:exon4:c.G411A:p.K137K,							hom-428.77-14
nonsynonymous SNV	1	chrV	2023724	2023724	C	T	F59A7.5	F59A7.5:NM_001028831:exon3:c.C244T:p.R82C,:NM_001028830:exon3:c.C298T:p.R100C,							hom-429.77-14
nonsynonymous SNV	1	chrII	12295738	12295738	C	T	Y57A10A.31	Y57A10A.31:NM_064208:exon6:c.C2213T:p.S738L,							hom-434.77-13
nonsynonymous SNV	1	chrV	13699401	13699401	C	T		:NM_001269609:exon16:c.C6331T:p.P2111S,							hom-438.41-18
nonsynonymous SNV	1	chrV	2855041	2855041	C	T	srj-57	srj-57:NM_071371:exon2:c.G481A:p.E161K,							hom-438.77-14
synonymous SNV	1	chrII	14318408	14318408	C	T		:NM_001267495:exon1:c.C327T:p.A109A,							hom-44.74-2
nonsynonymous SNV	1	chrX	11877566	11877566	T	C	Y62H9A.2	Y62H9A.2:NM_077582:exon2:c.A482G:p.E161G,							hom-445.77-14
nonsynonymous SNV	1	chrV	13667030	13667030	C	T	F58G11.2	F58G11.2:NM_001269605:exon3:c.C1526T:p.T509I,F58G11.2:NM_001269606:exon3:c.C1487T:p.T496I,F58G11.2:NM_001269604:exon3:c.C1544T:p.T515I,							hom-453.77-15
nonsynonymous SNV	1	chrX	13750198	13750198	A	G	nhr-71	nhr-71:NM_001029616:exon8:c.A1144G:p.K382E,nhr-71:NM_001029617:exon8:c.A1153G:p.K385E,							hom-455.77-14
nonsynonymous SNV	1	chrIII	6562385	6562385	C	T	F27B3.5	F27B3.5:NM_066047:exon1:c.G178A:p.E60K,							hom-457.77-15
nonsynonymous SNV	1	chrII	14012505	14012505	C	T	F01D5.8	F01D5.8:NM_064537:exon1:c.C32T:p.P11L,							hom-460.77-15
synonymous SNV	1	chrX	17073832	17073832	G	A	irld-23	irld-23:NM_078359:exon5:c.C1023T:p.Y341Y,							hom-462.77-14
nonsynonymous SNV	1	chrX	4447731	4447731	C	T	mltn-13	mltn-13:NM_076364:exon2:c.G151A:p.A51T,							hom-464.77-14
nonsynonymous SNV	1	chrII	10125865	10125865	C	T	F27E5.8	F27E5.8:NM_001026951:exon6:c.G1108A:p.E370K,							hom-465.77-15
nonsynonymous SNV	1	chrV	2050138	2050138	C	T	comt-4	comt-4:NM_071157:exon1:c.G34A:p.A12T,							hom-493.77-15
nonsynonymous SNV	1	chrX	413681	413681	C	T	ZK1193.2	ZK1193.2:NM_075697:exon6:c.G1171A:p.D391N,							hom-505.77-17
synonymous SNV	1	chrIII	6708910	6708910	C	T	isw-1	isw-1:NM_066067:exon6:c.G753A:p.K251K,							hom-522.77-19
nonsynonymous SNV	1	chrIII	12540793	12540793	C	T	aakg-1	aakg-1:NM_067236:exon4:c.G1139A:p.G380D,							hom-526.77-13
nonsynonymous SNV	1	chrII	12245261	12245261	C	T	Y57A10A.24	Y57A10A.24:NM_064199:exon5:c.C797T:p.A266V,							hom-526.77-17
nonsynonymous SNV	1	chrII	1937279	1937279	G	A	math-47	math-47:NM_001027347:exon6:c.C1739T:p.P580L,:NM_001027348:exon9:c.C2360T:p.P787L,							hom-528.77-17
nonsynonymous SNV	1	chrX	3043535	3043535	C	T	C33D12.2	C33D12.2:NM_076120:exon6:c.G947A:p.R316K,							hom-563.77-17
nonsynonymous SNV	1	chrII	9932559	9932559	C	T	pho-11	pho-11:NM_063742:exon4:c.C404T:p.P135L,							hom-570.77-19
nonsynonymous SNV	1	chrIII	8249032	8249032	C	T	C02F5.10	C02F5.10:NM_066408:exon2:c.G164A:p.G55E,							hom-584.77-18
nonsynonymous SNV	1	chrX	13113951	13113951	C	T		:NM_001047780:exon1:c.C85T:p.H29Y,							hom-586.77-19
nonsynonymous SNV	1	chrII	7054373	7054373	C	T	ZK1127.4	ZK1127.4:NM_063046:exon2:c.C419T:p.P140L,							hom-594.77-18
nonsynonymous SNV	1	chrII	6167946	6167946	C	T	hst-3.1	hst-3.1:NM_062829:exon5:c.G694A:p.E232K,							hom-619.77-19
synonymous SNV	1	chrII	6956276	6956276	C	T		:NM_063025:exon23:c.G3729A:p.E1243E,tra-2:NM_001267191:exon3:c.G465A:p.E155E,							hom-662.77-21
nonsynonymous SNV	1	chrV	2052311	2052311	C	T	comt-5	comt-5:NM_071158:exon4:c.G658A:p.G220R,							hom-675.77-21
nonsynonymous SNV	1	chrV	3546369	3546369	C	T	srbc-68	srbc-68:NM_071591:exon2:c.G205A:p.V69I,							hom-685.77-21
nonsynonymous SNV	1	chrII	10445054	10445054	C	T		:NM_001267320:exon3:c.C358T:p.L120F,							hom-699.77-22
nonsynonymous SNV	1	chrIV	14007172	14007172	C	T	egl-23	egl-23:NM_001268846:exon7:c.C863T:p.T288I,egl-23:NM_001268847:exon6:c.C758T:p.T253I,							hom-737.77-25
nonsynonymous SNV	1	chrI	12889261	12889261	C	T	pad-1	pad-1:NM_060851:exon12:c.C3305T:p.P1102L,							hom-740.77-23
synonymous SNV	1	chrV	7315165	7315165	C	T	F07G11.9	F07G11.9:NM_072461:exon11:c.G5040A:p.S1680S,							hom-774.77-23
nonsynonymous SNV	1	chrV	10202783	10202783	C	T	ZK856.8	ZK856.8:NM_073222:exon4:c.G496A:p.D166N,							hom-778.77-24
nonsynonymous SNV	1	chrI	12208508	12208508	C	T	C15C6.3	C15C6.3:NM_060681:exon4:c.C454T:p.P152S,							hom-789.77-25
nonsynonymous SNV	1	chrV	13829212	13829212	C	T	nrf-5	nrf-5:NM_074023:exon3:c.C506T:p.S169L,							hom-793.77-25
synonymous SNV	1	chrV	11821574	11821574	C	T		:NM_001269447:exon3:c.G666A:p.A222A,							hom-862.77-25
nonsynonymous SNV	1	chrV	1823672	1823672	G	A	Y32G9B.1	Y32G9B.1:NM_001269076:exon4:c.C665T:p.A222V,:NM_001269075:exon5:c.C887T:p.A296V,						hom-112.94-5
nonsynonymous SNV	1	chrIV	16936250	16936250	C	T	Y116A8C.10	Y116A8C.10:NM_001129332:exon1:c.G88A:p.G30S,						hom-153.85-6
nonsynonymous SNV	1	chrII	10500270	10500270	C	T	pqn-47	pqn-47:NM_063861:exon3:c.G575A:p.G192E,						hom-180.84-6
nonsynonymous SNV	1	chrX	16516946	16516946	C	T	T25D1.2	T25D1.2:NM_078277:exon5:c.C751T:p.P251S,						hom-203.78-8
frameshift insertion	1	chrV	4037556	4037556	-	CGTTCTT	C49G7.7	C49G7.7:NM_071724:exon9:c.1630_1631insCGTTCTT:p.N544fs,						hom-2284.73-18
frameshift insertion	1	chrV	4037554	4037554	-	T	C49G7.7	C49G7.7:NM_071724:exon9:c.1629dupT:p.S543fs,						hom-2284.73-19
synonymous SNV	1	chrX	8159158	8159158	C	T	hil-3	hil-3:NM_076974:exon1:c.C12T:p.T4T,						hom-257.78-8
nonsynonymous SNV	1	chrX	2313514	2313514	T	G	hum-6	hum-6:NM_076019:exon25:c.T5702G:p.L1901R,						hom-279.78-9
nonsynonymous SNV	1	chrIII	892902	892902	G	A	ztf-18	ztf-18:NM_064885:exon6:c.C1507T:p.P503S,						hom-289.77-10
nonsynonymous SNV	1	chrIII	5799262	5799262	G	A	ceh-10	ceh-10:NM_065850:exon2:c.G190A:p.G64R,						hom-301.77-10
nonsynonymous SNV	1	chrV	2622613	2622613	C	T	sknr-1	sknr-1:NM_071318:exon5:c.G920A:p.R307Q,						hom-328.77-10
nonsynonymous SNV	1	chrIV	13975251	13975251	G	A	Y37A1B.17	Y37A1B.17:NM_001083253:exon14:c.C2489T:p.T830I,Y37A1B.17:NM_001083254:exon14:c.C2489T:p.T830I,Y37A1B.17:NM_001268844:exon11:c.C2078T:p.T693I,						hom-331.77-11
synonymous SNV	1	chrX	4298434	4298434	G	A	C52B9.8	C52B9.8:NM_076335:exon9:c.C3648T:p.F1216F,						hom-338.77-11
nonsynonymous SNV	1	chrIII	10774207	10774207	G	A	dpy-28	dpy-28:NM_066978:exon13:c.G3962A:p.C1321Y,						hom-343.77-10
nonsynonymous SNV	1	chrI	686331	686331	C	T	Y18H1A.10	Y18H1A.10:NM_058367:exon2:c.G175A:p.A59T,						hom-344.77-11
nonsynonymous SNV	1	chrIV	14237862	14237862	G	A	Y64G10A.1	Y64G10A.1:NM_070331:exon2:c.C262T:p.P88S,						hom-351.77-12
nonsynonymous SNV	1	chrII	921240	921240	G	A	clec-44	clec-44:NM_061450:exon6:c.C1193T:p.T398I,						hom-353.77-11
nonsynonymous SNV	1	chrX	5469129	5469129	G	A	dpyd-1	dpyd-1:NM_076526:exon4:c.G386A:p.R129H,						hom-366.77-11
nonsynonymous SNV	1	chrII	9341732	9341732	C	T	F42A8.1	F42A8.1:NM_063590:exon7:c.G880A:p.D294N,						hom-377.77-12
synonymous SNV	1	chrI	12062826	12062826	T	A	hrp-2	hrp-2:NM_060648:exon5:c.A978T:p.G326G,						hom-378.77-15
nonsynonymous SNV	1	chrV	16362960	16362960	T	C	pptr-1	pptr-1:NM_074732:exon7:c.T1034C:p.M345T,						hom-39.74-2
nonsynonymous SNV	1	chrII	5160479	5160479	C	T	C27D6.11	C27D6.11:NM_001026824:exon3:c.G394A:p.D132N,						hom-392.77-12
synonymous SNV	1	chrX	6117795	6117795	G	A	C15H9.3	C15H9.3:NM_076625:exon4:c.G777A:p.Q259Q,						hom-400.77-14
synonymous SNV	1	chrII	15023401	15023401	G	A	Y53F4B.12	Y53F4B.12:NM_064696:exon8:c.G1431A:p.K477K,						hom-404.77-13
synonymous SNV	1	chrIV	13291518	13291518	C	T		:NM_001047591:exon7:c.G1143A:p.L381L,:NM_001268792:exon1:c.G114A:p.L38L,						hom-406.77-13
nonsynonymous SNV	1	chrIV	11258080	11258080	C	T	gtl-1	gtl-1:NM_069710:exon7:c.G652A:p.D218N,						hom-413.77-13
nonsynonymous SNV	1	chrIV	15031693	15031693	G	A		:NM_001268920:exon2:c.G880A:p.G294R,:NM_001268919:exon6:c.G2644A:p.G882R,						hom-421.77-12
nonsynonymous SNV	1	chrIV	237095	237095	C	T	R02D3.4	R02D3.4:NM_067480:exon1:c.G356A:p.G119E,						hom-425.77-13
nonsynonymous SNV	1	chrIII	5154214	5154214	G	A	Y54H5A.1	Y54H5A.1:NM_065690:exon4:c.G475A:p.A159T,						hom-426.77-13
nonsynonymous SNV	1	chrV	6899758	6899758	G	T	odc-1	odc-1:NM_072351:exon1:c.C181A:p.L61I,						hom-433.77-14
nonsynonymous SNV	1	chrIII	3828102	3828102	G	A	R13G10.4	R13G10.4:NM_065372:exon4:c.C877T:p.R293W,						hom-441.77-15
nonsynonymous SNV	1	chrV	17203205	17203205	G	A		:NM_001029105:exon3:c.G242A:p.C81Y,Y68A4A.10:NM_001029106:exon3:c.G242A:p.C81Y,						hom-451.77-14
nonsynonymous SNV	1	chrX	16197060	16197060	C	T	R11.3	R11.3:NM_078238:exon5:c.G1366A:p.E456K,						hom-457.77-14
nonsynonymous SNV	1	chrIV	9340488	9340488	C	T		:NM_069243:exon4:c.G805A:p.G269R,vps-26:NM_001276835:exon4:c.G655A:p.G219R,:NM_001276834:exon4:c.G811A:p.G271R,vps-26:NM_001136399:exon4:c.G649A:p.G217R,						hom-475.77-14
nonsynonymous SNV	1	chrII	6587119	6587119	C	T		:NM_171851:exon3:c.G236A:p.G79E,:NM_171009:exon3:c.G236A:p.G79E,						hom-487.77-16
nonsynonymous SNV	1	chrI	465120	465120	C	T	W04C9.5	W04C9.5:NM_058334:exon4:c.G379A:p.V127M,						hom-490.77-15
synonymous SNV	1	chrIII	686844	686844	G	A	W02B3.7	W02B3.7:NM_064838:exon4:c.C669T:p.N223N,						hom-490.77-17
nonsynonymous SNV	1	chrII	4751330	4751330	C	T	F41C3.2	F41C3.2:NM_062448:exon2:c.C1304T:p.P435L,						hom-491.77-15
synonymous SNV	1	chrX	6267557	6267557	G	A	W05H9.2	W05H9.2:NM_076648:exon2:c.G183A:p.R61R,						hom-498.77-16
synonymous SNV	1	chrX	11836522	11836522	T	C	taf-7.1	taf-7.1:NM_077575:exon5:c.A588G:p.E196E,						hom-517.77-16
nonsynonymous SNV	1	chrI	7653688	7653688	C	T	ego-1	ego-1:NM_059731:exon7:c.G2278A:p.D760N,						hom-519.77-16
nonsynonymous SNV	1	chrI	53272	53272	C	T	pgs-1	pgs-1:NM_058265:exon5:c.C554T:p.S185L,						hom-521.77-16
nonsynonymous SNV	1	chrII	7849259	7849259	C	T	acr-7	acr-7:NM_063246:exon3:c.G326A:p.G109E,						hom-523.77-16
synonymous SNV	1	chrV	647770	647770	G	A	ugt-42	ugt-42:NM_070877:exon4:c.G408A:p.L136L,						hom-524.77-18
synonymous SNV	1	chrII	1001150	1001150	G	A	fbxb-30	fbxb-30:NM_061480:exon2:c.C258T:p.R86R,						hom-528.77-16
nonsynonymous SNV	1	chrII	8544774	8544774	C	T	pqn-73	pqn-73:NM_001267229:exon14:c.C2303T:p.P768L,pqn-73:NM_001267230:exon13:c.C2204T:p.P735L,						hom-532.77-16
nonsynonymous SNV	1	chrX	17380737	17380737	C	T	F10D7.4	F10D7.4:NM_078415:exon3:c.G398A:p.R133K,						hom-537.77-17
nonsynonymous SNV	1	chrI	6292298	6292298	C	T		:NM_001263229:exon8:c.C875T:p.P292L,C10G11.6:NM_001263230:exon7:c.C821T:p.P274L,						hom-567.77-18
synonymous SNV	1	chrII	12558207	12558207	G	A	F49C5.12	F49C5.12:NM_001267419:exon3:c.C201T:p.P67P,						hom-574.77-19
nonsynonymous SNV	1	chrX	2314019	2314019	G	A	hum-6	hum-6:NM_076019:exon26:c.G6163A:p.G2055S,						hom-590.77-19
nonsynonymous SNV	1	chrV	11228425	11228425	C	A	pqn-70	pqn-70:NM_073450:exon2:c.G155T:p.G52V,pqn-70:NM_073449:exon2:c.G155T:p.G52V,						hom-616.77-18
nonsynonymous SNV	1	chrX	7400267	7400267	C	T	C10A4.10	C10A4.10:NM_001129629:exon4:c.C253T:p.H85Y,						hom-671.77-21
nonsynonymous SNV	1	chrIV	5414330	5414330	C	T	spp-7	spp-7:NM_068407:exon4:c.G406A:p.A136T,						hom-715.77-22
nonsynonymous SNV	1	chrX	9680105	9680105	C	T	ifp-1	ifp-1:NM_077227:exon1:c.G4A:p.D2N,						hom-779.77-25
synonymous SNV	1	chrX	7856583	7856583	G	A	cca-1	cca-1:NM_001029328:exon7:c.C762T:p.V254V,:NM_001029326:exon7:c.C762T:p.V254V,:NM_001029325:exon7:c.C762T:p.V254V,:NM_001029327:exon7:c.C762T:p.V254V,:NM_171733:exon7:c.C762T:p.V254V,						hom-79.10-4
synonymous SNV	1	chrII	568538	568538	G	A	W08F4.5	W08F4.5:NM_061357:exon2:c.C72T:p.D24D,						hom-84.98-6
nonsynonymous SNV	1	chrIII	1872256	1872256	G	A	Y39A3CR.3	Y39A3CR.3:NM_001267917:exon4:c.G796A:p.G266S,:NM_001267916:exon10:c.G1984A:p.G662S,						hom-914.77-26
nonsynonymous SNV	1	chrI	5259811	5259811	G	C	let-363	let-363:NM_059151:exon25:c.G6484C:p.G2162R,let-363:NM_059148:exon25:c.G6493C:p.G2165R,						hom-922.77-29
synonymous SNV	1	chrIV	15712924	15712924	C	T	Y105C5A.15	Y105C5A.15:NM_001268948:exon2:c.C165T:p.L55L,Y105C5A.15:NM_001268947:exon2:c.C165T:p.L55L,					hom-1082.77-15
nonsynonymous SNV	1	chrII	1346098	1346098	C	T	jip-1	jip-1:NM_001038242:exon4:c.C596T:p.S199F,jip-1:NM_001038241:exon12:c.C2018T:p.S673F,jip-1:NM_001038243:exon2:c.C134T:p.S45F,					hom-146.90-5
nonsynonymous SNV	1	chrX	9674612	9674612	C	T	C43C3.4	C43C3.4:NM_001270153:exon2:c.G130A:p.D44N,					hom-152.85-6
nonsynonymous SNV	1	chrIII	6890743	6890743	G	A	K04C2.2	K04C2.2:NM_066098:exon6:c.G778A:p.V260I,					hom-177.84-7
synonymous SNV	1	chrIII	12876243	12876243	G	A	cec-7	cec-7:NM_001027657:exon3:c.C795T:p.C265C,cec-7:NM_001027656:exon4:c.C1074T:p.C358C,					hom-206.79-8
nonsynonymous SNV	1	chrIII	4770158	4770158	G	A	B0393.5	B0393.5:NM_065581:exon5:c.G634A:p.A212T,					hom-212.80-7
nonsynonymous SNV	1	chrV	11476885	11476885	A	C	T11F9.7	T11F9.7:NM_073508:exon6:c.A747C:p.K249N,					hom-213.79-8
nonsynonymous SNV	1	chrI	13928642	13928642	C	T	Y71A12B.23	Y71A12B.23:NM_001265329:exon2:c.G31A:p.D11N,					hom-220.80-7
nonsynonymous SNV	1	chrIII	12494920	12494920	G	A	Y111B2A.1	Y111B2A.1:NM_067230:exon4:c.C443T:p.T148I,					hom-236.78-8
nonsynonymous SNV	1	chrII	598040	598040	C	T		:NM_001047352:exon7:c.G767A:p.R256H,nhl-3:NM_001047353:exon4:c.G467A:p.R156H,					hom-237.78-8
nonsynonymous SNV	1	chrI	5107340	5107340	C	A	use-1	use-1:NM_059120:exon6:c.C593A:p.A198E,					hom-248.78-8
nonsynonymous SNV	1	chrIII	10430409	10430409	G	A	M03C11.8	M03C11.8:NM_066900:exon8:c.C2053T:p.L685F,					hom-248.78-9
synonymous SNV	1	chrV	8267846	8267846	C	T	asp-6	asp-6:NM_072732:exon3:c.G918A:p.E306E,					hom-249.10-10
nonsynonymous SNV	1	chrIII	10307783	10307783	G	A	T07A5.7	T07A5.7:NM_001129246:exon5:c.C689T:p.A230V,					hom-256.78-9
nonsynonymous SNV	1	chrIII	12604703	12604703	G	A	epc-1	epc-1:NM_067241:exon5:c.C1013T:p.A338V,					hom-279.78-9
nonsynonymous SNV	1	chrX	9295520	9295520	C	T	gly-13	gly-13:NM_077165:exon7:c.G601A:p.D201N,					hom-287.78-9
nonsynonymous SNV	1	chrIV	505896	505896	G	A	W03G1.5	W03G1.5:NM_067535:exon1:c.C589T:p.P197S,					hom-291.77-11
nonsynonymous SNV	1	chrIII	10984983	10984983	G	A	col-93	col-93:NM_067008:exon2:c.C446T:p.P149L,					hom-292.77-10
synonymous SNV	1	chrV	3706764	3706764	C	T		:NM_071631:exon3:c.C1638T:p.S546S,lin-40:NM_182323:exon3:c.C1638T:p.S546S,:NM_182324:exon3:c.C1638T:p.S546S,:NM_071630:exon3:c.C1638T:p.S546S,					hom-296.77-10
nonsynonymous SNV	1	chrIII	4652015	4652015	G	A	ppm-2	ppm-2:NM_065548:exon4:c.G631A:p.V211M,					hom-297.77-10
nonsynonymous SNV	1	chrII	13535373	13535373	G	A		:NM_064444:exon6:c.C2153T:p.A718V,Y48E1B.2:NM_064445:exon3:c.C647T:p.A216V,					hom-299.10-12
frameshift insertion	9	chrV	5084624	5084624	-	AA	Y58A7A.4	Y58A7A.4:NM_071960:exon2:c.320_321insTT:p.Y107fs,					hom-3020.73-2						het-436.73-1		hom-8786.73-7	hom-8655.73-6	hom-2823.73-2
frameshift deletion	9	chrV	5084618	5084619	GA	-	Y58A7A.4	Y58A7A.4:NM_071960:exon2:c.326_327del:p.109_109del,					hom-3020.73-3						het-436.73-2		hom-8786.73-6	hom-8655.73-4	hom-2823.73-2
nonsynonymous SNV	9	chrV	5084635	5084635	T	C	Y58A7A.4	Y58A7A.4:NM_071960:exon2:c.A310G:p.N104D,					hom-3029.77-3						het-445.77-1		hom-8795.77-7	hom-8664.77-7	hom-2832.77-2
synonymous SNV	9	chrV	5084627	5084627	C	T	Y58A7A.4	Y58A7A.4:NM_071960:exon2:c.G318A:p.V106V,					hom-3029.77-3						het-445.77-1		hom-8795.77-7	hom-8664.77-7	hom-2832.77-2
nonsynonymous SNV	9	chrV	5084639	5084639	C	A	Y58A7A.4	Y58A7A.4:NM_071960:exon2:c.G306T:p.K102N,					hom-3029.77-3						het-445.77-1		hom-8795.77-8	hom-8664.77-7	hom-2832.77-2
synonymous SNV	9	chrV	5084648	5084648	A	G	Y58A7A.4	Y58A7A.4:NM_071960:exon2:c.T297C:p.D99D,					hom-3029.77-4						het-445.77-1		hom-8795.77-8	hom-8664.77-7	hom-2832.77-3
synonymous SNV	9	chrV	5084654	5084654	T	C	Y58A7A.4	Y58A7A.4:NM_071960:exon2:c.A291G:p.T97T,					hom-3029.77-4						het-445.77-2		hom-8795.77-9	hom-8664.77-8	hom-2832.77-3
synonymous SNV	9	chrV	5084666	5084666	A	G	Y58A7A.4	Y58A7A.4:NM_071960:exon2:c.T279C:p.I93I,					hom-3029.77-5						het-445.77-3		hom-8795.77-14	hom-8664.77-9	hom-2832.77-3
synonymous SNV	9	chrV	5084669	5084669	T	A	Y58A7A.4	Y58A7A.4:NM_071960:exon2:c.A276T:p.R92R,					hom-3029.77-5						het-445.77-3		hom-8795.77-15	hom-8664.77-9	hom-2832.77-4
nonsynonymous SNV	1	chrIV	4373620	4373620	G	A	F55F10.1	F55F10.1:NM_001276819:exon11:c.G7328A:p.G2443E,F55F10.1:NM_068150:exon11:c.G7253A:p.G2418E,					hom-303.77-10
nonsynonymous SNV	1	chrII	1508855	1508855	C	T	fgt-1	fgt-1:NM_061581:exon8:c.C1313T:p.A438V,fgt-1:NM_061580:exon8:c.C1259T:p.A420V,					hom-305.77-10
synonymous SNV	1	chrIV	16220461	16220461	C	T	srv-11	srv-11:NM_070521:exon4:c.G465A:p.L155L,					hom-308.78-9
stopgain SNV	1	chrIV	16279942	16279942	C	T	clec-191	clec-191:NM_070531:exon3:c.G612A:p.W204X,					hom-313.77-10
nonsynonymous SNV	1	chrII	4190270	4190270	G	A	mth-2	mth-2:NM_062337:exon12:c.C2015T:p.A672V,					hom-316.77-11
synonymous SNV	1	chrII	2876006	2876006	G	A	Y110A2AL.1	Y110A2AL.1:NM_061989:exon2:c.G267A:p.R89R,					hom-349.77-12
nonsynonymous SNV	1	chrIV	12136428	12136428	C	T	B0001.4	B0001.4:NM_069903:exon4:c.G395A:p.R132H,					hom-351.77-12
synonymous SNV	1	chrIII	13629604	13629604	G	A	arrd-17	arrd-17:NM_067415:exon4:c.C426T:p.S142S,					hom-351.77-12
nonsynonymous SNV	1	chrI	8641257	8641257	G	A		:NM_001263910:exon2:c.G686A:p.R229Q,					hom-352.77-12
nonsynonymous SNV	1	chrII	8839658	8839658	G	A	F46C5.7	F46C5.7:NM_063482:exon2:c.G242A:p.S81N,					hom-360.77-12
synonymous SNV	1	chrII	14443300	14443300	G	A	smg-8	smg-8:NM_064602:exon5:c.G1074A:p.Q358Q,					hom-362.77-11
nonsynonymous SNV	1	chrIII	7515485	7515485	G	A	clk-2	clk-2:NM_066249:exon10:c.C2480T:p.P827L,					hom-365.77-12
nonsynonymous SNV	1	chrIII	372325	372325	G	A		:NM_171059:exon13:c.G1840A:p.V614I,pll-1:NM_171060:exon13:c.G1861A:p.V621I,					hom-365.77-13
nonsynonymous SNV	1	chrIII	8303107	8303107	G	A		:NM_001026077:exon7:c.G904A:p.E302K,:NM_066421:exon5:c.G568A:p.E190K,mig-10:NM_066420:exon5:c.G517A:p.E173K,					hom-372.77-12
synonymous SNV	1	chrV	14160041	14160041	A	T	T02B5.3	T02B5.3:NM_074103:exon3:c.T327A:p.L109L,					hom-376.77-12
nonsynonymous SNV	1	chrIV	11014863	11014863	C	T		:NM_171917:exon3:c.G395A:p.G132E,:NM_171417:exon3:c.G395A:p.G132E,F13H10.3:NM_001083211:exon2:c.G299A:p.G100E,					hom-381.77-12
nonsynonymous SNV	1	chrI	2328112	2328112	C	T	srbc-64	srbc-64:NM_170823:exon1:c.C122T:p.S41F,					hom-383.77-12
synonymous SNV	1	chrIV	17047042	17047042	C	T	athp-3	athp-3:NM_070621:exon3:c.G606A:p.R202R,					hom-387.77-12
nonsynonymous SNV	1	chrIII	6932399	6932399	G	A	byn-1	byn-1:NM_066109:exon3:c.G334A:p.E112K,					hom-395.77-13
nonsynonymous SNV	1	chrI	13835507	13835507	C	T	W04A8.1	W04A8.1:NM_001136323:exon7:c.G1522A:p.D508N,:NM_061019:exon9:c.G1909A:p.D637N,					hom-399.74-14
nonsynonymous SNV	1	chrIII	13344007	13344007	G	A	ife-1	ife-1:NM_001268268:exon1:c.G283A:p.G95R,:NM_001268267:exon2:c.G340A:p.G114R,					hom-399.77-14
nonsynonymous SNV	1	chrIII	900469	900469	G	A	sucl-2	sucl-2:NM_064887:exon3:c.C767T:p.S256F,					hom-402.77-13
synonymous SNV	1	chrX	5339781	5339781	C	T	C26B9.3	C26B9.3:NM_076504:exon5:c.C588T:p.I196I,					hom-405.77-13
nonsynonymous SNV	1	chrIV	15168413	15168413	C	T	Y40H7A.4	Y40H7A.4:NM_001083258:exon4:c.G572A:p.S191N,Y40H7A.4:NM_001083259:exon4:c.G572A:p.S191N,					hom-407.77-13
nonsynonymous SNV	1	chrII	12538200	12538200	G	A	F49C5.3	F49C5.3:NM_064277:exon8:c.G1418A:p.G473D,					hom-415.77-13
nonsynonymous SNV	1	chrIII	5309257	5309257	G	A	mog-3	mog-3:NM_065733:exon3:c.G590A:p.R197Q,					hom-416.77-13
synonymous SNV	1	chrI	14719750	14719750	C	T	pbs-5	pbs-5:NM_061157:exon2:c.G651A:p.K217K,					hom-426.78-16
synonymous SNV	1	chrII	12737651	12737651	G	A	pisy-1	pisy-1:NM_064310:exon3:c.C279T:p.Y93Y,					hom-433.77-14
nonsynonymous SNV	1	chrX	1102004	1102004	C	T	rme-6	rme-6:NM_075807:exon15:c.C2837T:p.A946V,					hom-439.77-14
nonsynonymous SNV	1	chrIV	16777384	16777384	C	T	Y43D4A.5	Y43D4A.5:NM_001268970:exon3:c.C1226T:p.T409I,Y43D4A.5:NM_001268971:exon3:c.C1226T:p.T409I,					hom-442.77-14
nonsynonymous SNV	1	chrIV	5371634	5371634	G	A	F41H10.3	F41H10.3:NM_171340:exon7:c.G1159A:p.G387R,:NM_171339:exon7:c.G1159A:p.G387R,					hom-447.77-15
nonsynonymous SNV	1	chrIII	12718140	12718140	G	A		:NM_001268250:exon4:c.G850A:p.E284K,:NM_001268251:exon4:c.G850A:p.E284K,:NM_001268252:exon2:c.G412A:p.E138K,					hom-449.77-15
nonsynonymous SNV	1	chrI	2329938	2329938	C	T	srbc-64	srbc-64:NM_170823:exon3:c.C652T:p.L218F,					hom-450.77-15
nonsynonymous SNV	1	chrI	9507126	9507126	G	A	usp-48	usp-48:NM_060123:exon3:c.G477A:p.M159I,					hom-455.77-17
synonymous SNV	1	chrIV	4231162	4231162	G	A	F30B5.7	F30B5.7:NM_068116:exon3:c.C252T:p.H84H,					hom-458.77-14
synonymous SNV	1	chrIII	1465448	1465448	G	A	Y82E9BR.1	Y82E9BR.1:NM_065009:exon13:c.G1206A:p.S402S,					hom-460.77-15
nonsynonymous SNV	1	chrIII	6785637	6785637	G	A	dig-1	dig-1:NM_001027497:exon33:c.G30890A:p.G10297E,:NM_171172:exon36:c.G31079A:p.G10360E,					hom-464.77-17
nonsynonymous SNV	1	chrIV	3994003	3994003	G	A	F47C12.7	F47C12.7:NM_068055:exon5:c.C478T:p.P160S,					hom-465.77-16
nonsynonymous SNV	1	chrX	11989520	11989520	G	A	C49F5.6	C49F5.6:NM_077606:exon4:c.G1027A:p.G343R,					hom-467.77-15
nonsynonymous SNV	1	chrIV	13508044	13508044	C	T	seld-1	seld-1:NM_070203:exon3:c.C950T:p.A317V,					hom-469.77-15
nonsynonymous SNV	1	chrX	14658277	14658277	G	A	syg-2	syg-2:NM_078034:exon12:c.G1579A:p.V527I,					hom-474.77-15
synonymous SNV	1	chrV	14015360	14015360	G	A	end-3	end-3:NM_074079:exon3:c.G573A:p.R191R,					hom-481.77-15
nonsynonymous SNV	1	chrII	8545004	8545004	G	A	pqn-73	pqn-73:NM_001267229:exon15:c.G2482A:p.G828R,pqn-73:NM_001267230:exon14:c.G2383A:p.G795R,					hom-492.77-14
nonsynonymous SNV	1	chrIII	125665	125665	G	A		:NM_171857:exon3:c.G255A:p.M85I,:NM_171055:exon3:c.G255A:p.M85I,					hom-492.77-16
nonsynonymous SNV	1	chrIII	3923043	3923043	G	A	nit-1	nit-1:NM_065390:exon2:c.G464A:p.G155E,					hom-493.77-15
nonsynonymous SNV	1	chrIV	12784694	12784694	C	T		:NM_001268735:exon14:c.C2860T:p.H954Y,:NM_001268734:exon15:c.C2881T:p.H961Y,:NM_001268738:exon14:c.C2860T:p.H954Y,:NM_001268736:exon13:c.C2824T:p.H942Y,:NM_001268737:exon15:c.C2896T:p.H966Y,					hom-497.77-17
nonsynonymous SNV	1	chrX	8406215	8406215	C	T	sulp-3	sulp-3:NM_077023:exon9:c.G1063A:p.D355N,					hom-498.77-16
synonymous SNV	1	chrI	13349095	13349095	C	T	Y40B1A.2	Y40B1A.2:NM_060950:exon3:c.C210T:p.I70I,					hom-500.77-15
nonsynonymous SNV	1	chrIV	141307	141307	G	A	col-99	col-99:NM_001129303:exon9:c.C745T:p.H249Y,col-99:NM_067468:exon8:c.C718T:p.H240Y,					hom-500.77-17
nonsynonymous SNV	1	chrV	10001351	10001351	C	T	K08H10.10	K08H10.10:NM_001129500:exon2:c.C101T:p.S34F,					hom-510.77-17
nonsynonymous SNV	1	chrII	9640985	9640985	G	A	fzr-1	fzr-1:NM_063674:exon6:c.C2060T:p.P687L,					hom-510.79-18
nonsynonymous SNV	1	chrIV	11862353	11862353	C	T	F38H4.10	F38H4.10:NM_069847:exon3:c.C547T:p.R183W,					hom-524.77-16
nonsynonymous SNV	1	chrIV	11039300	11039300	C	T	kdin-1	kdin-1:NM_001268604:exon2:c.C152T:p.T51I,kdin-1:NM_001047478:exon2:c.C152T:p.T51I,kdin-1:NM_001047477:exon2:c.C152T:p.T51I,kdin-1:NM_001083218:exon2:c.C152T:p.T51I,					hom-530.77-16
synonymous SNV	1	chrI	13210045	13210045	C	T	ZK1225.2	ZK1225.2:NM_060913:exon7:c.C1197T:p.F399F,					hom-534.77-17
nonsynonymous SNV	1	chrI	14365039	14365039	C	T	Y105E8A.3	Y105E8A.3:NM_170935:exon7:c.C1829T:p.P610L,					hom-544.77-17
synonymous SNV	1	chrII	1920448	1920448	C	T	bath-7	bath-7:NM_061723:exon3:c.G567A:p.Q189Q,					hom-549.77-17
nonsynonymous SNV	1	chrV	10207270	10207270	C	T	tftc-3	tftc-3:NM_073225:exon8:c.G2707A:p.V903I,					hom-549.77-18
synonymous SNV	1	chrI	9989181	9989181	G	A	his-68	his-68:NM_060241:exon1:c.G60A:p.S20S,					hom-554.77-17
nonsynonymous SNV	1	chrII	4344565	4344565	G	A	athp-2	athp-2:NM_062366:exon4:c.G2146A:p.A716T,					hom-559.77-17
nonsynonymous SNV	1	chrIV	14520578	14520578	C	T	T27E7.1	T27E7.1:NM_070358:exon4:c.C368T:p.S123F,					hom-569.77-20
nonsynonymous SNV	1	chrI	9460092	9460092	G	A	F46A9.2	F46A9.2:NM_060109:exon3:c.G412A:p.A138T,					hom-575.77-18
nonsynonymous SNV	1	chrIV	17369346	17369346	G	A	C30H6.10	C30H6.10:NM_171427:exon2:c.G76A:p.E26K,					hom-586.77-18
synonymous SNV	1	chrV	10496163	10496163	C	T	ugt-33	ugt-33:NM_073291:exon7:c.C1350T:p.S450S,					hom-594.77-18
nonsynonymous SNV	1	chrII	14610114	14610114	G	A	tps-2	tps-2:NM_064634:exon13:c.G3523A:p.V1175I,					hom-602.77-19
nonsynonymous SNV	1	chrV	15701821	15701821	A	T	nhr-53	nhr-53:NM_171556:exon3:c.T278A:p.V93E,					hom-605.77-20
nonsynonymous SNV	1	chrIV	16663752	16663752	T	C	Y51H4A.16	Y51H4A.16:NM_070572:exon1:c.A232G:p.K78E,					hom-608.77-19
synonymous SNV	1	chrV	368934	368934	C	T	mltn-6	mltn-6:NM_001269056:exon10:c.C2314T:p.L772L,					hom-608.77-19
nonsynonymous SNV	1	chrI	6734586	6734586	T	C	smg-5	smg-5:NM_059528:exon5:c.A1247G:p.D416G,					hom-611.77-20
nonsynonymous SNV	1	chrIII	3880344	3880344	G	A	tir-1	tir-1:NM_065383:exon6:c.C1346T:p.P449L,tir-1:NM_001026082:exon4:c.C959T:p.P320L,tir-1:NM_001026080:exon6:c.C1508T:p.P503L,					hom-616.77-21
synonymous SNV	1	chrIV	10320999	10320999	C	T	R09E10.1	R09E10.1:NM_069494:exon1:c.G33A:p.K11K,					hom-625.77-19
nonsynonymous SNV	1	chrV	12742411	12742411	G	A		:NM_001269519:exon2:c.G317A:p.G106E,					hom-626.77-21
nonsynonymous SNV	1	chrIII	4791559	4791559	G	A	mel-28	mel-28:NM_065586:exon15:c.G4835A:p.R1612K,					hom-635.77-21
nonsynonymous SNV	1	chrIII	10986986	10986986	G	A	col-94	col-94:NM_067009:exon2:c.C697T:p.P233S,					hom-64.10-4
nonsynonymous SNV	1	chrII	8119466	8119466	G	A		:NM_063301:exon4:c.G457A:p.V153I,:NM_001267211:exon5:c.G715A:p.V239I,:NM_001267213:exon3:c.G397A:p.V133I,:NM_001129123:exon4:c.G571A:p.V191I,:NM_001267208:exon6:c.G796A:p.V266I,:NM_001267210:exon5:c.G715A:p.V239I,					hom-656.77-20
nonsynonymous SNV	1	chrV	5841559	5841559	C	T		:NM_072126:exon3:c.G1528A:p.E510K,F26F12.3:NM_001028685:exon1:c.G802A:p.E268K,:NM_072127:exon2:c.G1273A:p.E425K,					hom-658.77-22
nonsynonymous SNV	1	chrV	5775214	5775214	C	T		:NM_171461:exon5:c.G1381A:p.A461T,:NM_001028757:exon5:c.G1381A:p.A461T,F44E7.4:NM_072113:exon4:c.G1204A:p.A402T,:NM_171929:exon5:c.G1381A:p.A461T,					hom-669.77-22
frameshift deletion	1	chrII	7586993	7587083	GTTTGAACATCATTTGGTAGTGCAACTGAAGCAGCTTCTAGAAGCATTCCGTGAATTTGAGGAGATATTAAAGGTTCCGGAAGTTCTCGAA	-	syd-1	syd-1:NM_001026977:exon7:c.1703_1793del:p.568_598del,:NM_063191:exon13:c.2297_2387del:p.766_796del,:NM_001026975:exon15:c.2501_2591del:p.834_864del,					hom-6747.73-21
synonymous SNV	1	chrI	11770078	11770078	C	T	vab-10	vab-10:NM_001026687:exon16:c.G4719A:p.K1573K,vab-10:NM_001026686:exon16:c.G4722A:p.K1574K,vab-10:NM_001047256:exon17:c.G5025A:p.K1675K,vab-10:NM_001026682:exon17:c.G5061A:p.K1687K,vab-10:NM_001026685:exon17:c.G4968A:p.K1656K,					hom-676.77-21
nonsynonymous SNV	1	chrIII	13396729	13396729	G	A		:NM_001268270:exon3:c.G776A:p.R259Q,:NM_001268271:exon3:c.G776A:p.R259Q,					hom-679.77-20
synonymous SNV	1	chrIII	5708257	5708257	G	A		:NM_065831:exon6:c.C718T:p.L240L,hpo-28:NM_181917:exon6:c.C718T:p.L240L,					hom-687.77-22
nonsynonymous SNV	1	chrX	6089397	6089397	C	T	hsp-3	hsp-3:NM_076618:exon4:c.G1945A:p.E649K,					hom-693.77-21
synonymous SNV	1	chrIV	9740182	9740182	C	T	gln-6	gln-6:NM_069332:exon2:c.G591A:p.S197S,					hom-695.77-21
nonsynonymous SNV	1	chrIV	13033002	13033002	C	T		:NM_001028037:exon9:c.C1537T:p.R513W,:NM_001028036:exon9:c.C1537T:p.R513W,:NM_001276873:exon4:c.C691T:p.R231W,mbk-2:NM_001047485:exon3:c.C556T:p.R186W,:NM_001047486:exon4:c.C634T:p.R212W,:NM_001268766:exon4:c.C646T:p.R216W,:NM_070091:exon4:c.C655T:p.R219W,:NM_001268765:exon10:c.C1486T:p.R496W,					hom-700.77-21
nonsynonymous SNV	1	chrX	2202594	2202594	C	T	T24C12.3	T24C12.3:NM_076004:exon6:c.G692A:p.G231E,					hom-717.77-22
nonsynonymous SNV	1	chrIII	8383759	8383759	G	A		:NM_171214:exon7:c.G1807A:p.D603N,					hom-728.77-23
synonymous SNV	1	chrIII	6025720	6025720	G	A	tbx-7	tbx-7:NM_065912:exon3:c.C633T:p.F211F,					hom-744.77-23
synonymous SNV	1	chrIII	7232440	7232440	G	A	adr-2	adr-2:NM_066193:exon1:c.C381T:p.L127L,					hom-770.77-22
nonsynonymous SNV	1	chrIII	6440582	6440582	G	A		:NM_171169:exon4:c.C1204T:p.L402F,mel-32:NM_171170:exon3:c.C1135T:p.L379F,					hom-779.77-24
nonsynonymous SNV	1	chrX	14763197	14763197	G	A	Y16B4A.2	Y16B4A.2:NM_001277047:exon29:c.C5537T:p.P1846L,Y16B4A.2:NM_078051:exon29:c.C5537T:p.P1846L,					hom-808.77-26
nonsynonymous SNV	1	chrIV	14011472	14011472	C	T	egl-23	egl-23:NM_001268846:exon12:c.C1831T:p.P611S,egl-23:NM_001268847:exon11:c.C1726T:p.P576S,					hom-827.77-26
nonsynonymous SNV	1	chrII	3565181	3565181	G	A	W10G11.17	W10G11.17:NM_062177:exon6:c.G808A:p.D270N,					hom-879.77-27
nonframeshift insertion	1	chrV	5755482	5755482	-	CTGGCCTGGTGGTGGTGGAGGCGGCTTCTGGCCTGATGGTGGTGGAGGCGGCTTCTTGCCTGGTGGTGGTGGAGGCGGCTTCTGGCCGGGTGGTGGTGGAGGCGGCTT	K09H11.11	K09H11.11:NM_001038406:exon1:c.60_61insAAGCCGCCTCCACCACCACCCGGCCAGAAGCCGCCTCCACCACCACCAGGCAAGAAGCCGCCTCCACCACCATCAGGCCAGAAGCCGCCTCCACCACCACCAGGCCAG:p.Q21delinsKPPPPPPGQKPPPPPPGKKPPPPPSGQKPPPPPPGQQ,					hom-975.74-6
nonsynonymous SNV	4	chrIV	7598448	7598448	C	A	tag-80	tag-80:NM_068834:exon4:c.C7424A:p.T2475K,				het-127.77-10							hom-258.78-4
nonsynonymous SNV	1	chrI	6257181	6257181	G	A	C48E7.2	C48E7.2:NM_059406:exon8:c.G1294A:p.V432I,				hom-1008.77-31
nonsynonymous SNV	1	chrII	13866097	13866097	C	T		:NM_001267478:exon6:c.G1018A:p.V340I,:NM_001276754:exon5:c.G988A:p.V330I,:NM_001276753:exon6:c.G1018A:p.V340I,:NM_001267479:exon5:c.G988A:p.V330I,				hom-102.03-4
nonsynonymous SNV	1	chrIV	10670031	10670031	G	A	epi-1	epi-1:NM_001268572:exon4:c.G2983A:p.E995K,epi-1:NM_001028110:exon4:c.G2983A:p.E995K,epi-1:NM_001028111:exon4:c.G2983A:p.E995K,epi-1:NM_001268571:exon4:c.G2983A:p.E995K,				hom-1041.77-32
synonymous SNV	1	chrIV	7814554	7814554	G	A	C33H5.18	C33H5.18:NM_068897:exon4:c.C375T:p.F125F,C33H5.18:NM_068896:exon3:c.C345T:p.F115F,				hom-1065.77-32
nonsynonymous SNV	1	chrV	9358402	9358402	C	T	gpa-3	gpa-3:NM_073024:exon3:c.G520A:p.D174N,				hom-1170.77-35
synonymous SNV	1	chrI	1943487	1943487	G	A	Y51F10.4	Y51F10.4:NM_001037900:exon4:c.G1020A:p.T340T,Y51F10.4:NM_001037899:exon5:c.G1539A:p.T513T,				hom-140.85-6
synonymous SNV	1	chrV	20858238	20858238	C	T	F31D4.5	F31D4.5:NM_001270030:exon7:c.C1530T:p.Y510Y,				hom-141.90-5
synonymous SNV	1	chrIV	3060273	3060273	A	T	Y67D8C.3	Y67D8C.3:NM_001028387:exon7:c.A1230T:p.A410A,:NM_001028386:exon8:c.A1380T:p.A460A,				hom-193.80-7
stopgain SNV	1	chrX	11891741	11891741	C	T	Y62H9A.8	Y62H9A.8:NM_077588:exon2:c.G162A:p.W54X,				hom-247.78-9
nonsynonymous SNV	1	chrV	18539283	18539283	C	T	Y51A2D.7	Y51A2D.7:NM_075224:exon8:c.C1273T:p.P425S,				hom-279.77-10
nonsynonymous SNV	1	chrI	7619742	7619742	G	A	lrp-1	lrp-1:NM_059726:exon11:c.G2464A:p.E822K,				hom-329.77-11
nonsynonymous SNV	1	chrX	17260637	17260637	G	A	Y40C7B.1	Y40C7B.1:NM_078400:exon1:c.G823A:p.E275K,				hom-371.77-12
synonymous SNV	1	chrII	1762255	1762255	G	A	F36H5.4	F36H5.4:NM_061671:exon1:c.G366A:p.R122R,				hom-373.77-12
nonsynonymous SNV	1	chrX	5977779	5977779	C	T	kin-2	kin-2:NM_001083302:exon1:c.G41A:p.G14E,kin-2:NM_076598:exon1:c.G11A:p.G4E,				hom-380.77-13
nonsynonymous SNV	5	chrIII	7363354	7363354	A	G	numr-1	numr-1:NM_066226:exon1:c.T46C:p.F16L,				hom-387.80-5						hom-196.03-3				het-368.78-7
nonsynonymous SNV	3	chrIII	7363314	7363314	T	G	numr-1	numr-1:NM_066226:exon1:c.A86C:p.Y29S,				hom-387.80-7						hom-196.03-4				het-368.78-7
nonsynonymous SNV	1	chrIV	6740213	6740213	G	A	Y73B6A.3	Y73B6A.3:NM_068631:exon1:c.C59T:p.S20F,				hom-391.77-13
nonsynonymous SNV	1	chrIV	1709506	1709506	G	A	pbs-1	pbs-1:NM_067724:exon2:c.C182T:p.T61I,				hom-409.77-13
nonsynonymous SNV	1	chrI	8255600	8255600	G	A	ZK265.6	ZK265.6:NM_059847:exon2:c.G208A:p.A70T,				hom-419.77-14
synonymous SNV	1	chrI	13583842	13583842	G	A	ubc-14	ubc-14:NM_060980:exon3:c.G288A:p.P96P,				hom-428.77-14
synonymous SNV	1	chrX	11342484	11342484	C	T	aco-1	aco-1:NM_077497:exon7:c.C2130T:p.R710R,				hom-430.77-14
synonymous SNV	1	chrIV	6583698	6583698	G	A	F38A5.2	F38A5.2:NM_068603:exon8:c.C1323T:p.I441I,F38A5.2:NM_068604:exon8:c.C1317T:p.I439I,				hom-435.77-14
nonsynonymous SNV	1	chrIV	9135031	9135031	G	A	F23B2.3	F23B2.3:NM_069189:exon2:c.C214T:p.H72Y,				hom-438.77-14
nonsynonymous SNV	1	chrI	7776517	7776517	G	A		:NM_059753:exon10:c.G1843A:p.G615R,:NM_059752:exon11:c.G2056A:p.G686R,:NM_182001:exon10:c.G1843A:p.G615R,D2005.1:NM_059755:exon2:c.G133A:p.G45R,				hom-444.77-12
synonymous SNV	1	chrX	15075936	15075936	G	A	H40L08.3	H40L08.3:NM_078104:exon3:c.C372T:p.I124I,				hom-451.77-14
nonsynonymous SNV	1	chrV	4340060	4340060	C	T	glrx-3	glrx-3:NM_001028585:exon2:c.G721A:p.G241R,:NM_001028586:exon2:c.G721A:p.G241R,				hom-454.77-14
nonsynonymous SNV	1	chrI	1267745	1267745	G	A	grh-1	grh-1:NM_058436:exon1:c.C412T:p.P138S,				hom-464.77-14
synonymous SNV	1	chrIV	8447671	8447671	G	A	T01B11.1	T01B11.1:NM_069036:exon2:c.G423A:p.T141T,				hom-465.77-14
synonymous SNV	1	chrIV	2812973	2812973	G	A		:NM_001028331:exon2:c.G93A:p.R31R,				hom-467.77-15
nonsynonymous SNV	1	chrIII	7632162	7632162	C	T		:NM_001276787:exon12:c.C4310T:p.T1437I,:NM_001276785:exon12:c.C4310T:p.T1437I,fbn-1:NM_001276789:exon12:c.C4310T:p.T1437I,:NM_001276786:exon12:c.C4310T:p.T1437I,:NM_066269:exon12:c.C4310T:p.T1437I,:NM_001276781:exon12:c.C4310T:p.T1437I,:NM_001276780:exon12:c.C4316T:p.T1439I,:NM_001276783:exon12:c.C4310T:p.T1437I,:NM_001276782:exon12:c.C4310T:p.T1437I,:NM_001276784:exon12:c.C4310T:p.T1437I,:NM_001…				hom-467.77-17
nonsynonymous SNV	1	chrIV	12279397	12279397	G	A	C42C1.13	C42C1.13:NM_069933:exon2:c.G424A:p.E142K,:NM_001129287:exon3:c.G541A:p.E181K,				hom-468.77-15
synonymous SNV	1	chrV	680922	680922	C	T	srx-22	srx-22:NM_070891:exon3:c.C429T:p.G143G,				hom-470.77-15
synonymous SNV	1	chrIII	7712550	7712550	C	T	C03B8.3	C03B8.3:NM_066278:exon3:c.C123T:p.L41L,				hom-481.77-15
nonsynonymous SNV	1	chrIV	136379	136379	G	A	daf-1	daf-1:NM_001027988:exon6:c.G1252A:p.A418T,daf-1:NM_001027989:exon6:c.G1252A:p.A418T,				hom-490.77-15
nonsynonymous SNV	1	chrV	12004891	12004891	C	T	F57F5.3	F57F5.3:NM_073611:exon4:c.G496A:p.A166T,				hom-493.77-16
nonsynonymous SNV	1	chrIV	8624000	8624000	G	A	lin-49	lin-49:NM_069074:exon7:c.G2128A:p.E710K,				hom-493.77-16
nonsynonymous SNV	1	chrIII	10228436	10228436	C	T	Y70G10A.2	Y70G10A.2:NM_066865:exon12:c.G4187A:p.G1396E,				hom-499.77-15
nonsynonymous SNV	1	chrI	720720	720720	G	A	pif-1	pif-1:NM_058373:exon4:c.G499A:p.V167M,				hom-499.77-16
nonsynonymous SNV	1	chrI	5265238	5265238	G	A	B0261.1	B0261.1:NM_059152:exon5:c.G1027A:p.E343K,				hom-504.77-16
nonsynonymous SNV	1	chrIV	10005374	10005374	G	A	sars-1	sars-1:NM_069403:exon5:c.G1435A:p.D479N,				hom-506.77-16
synonymous SNV	1	chrI	13178726	13178726	G	A	F22G12.5	F22G12.5:NM_001265160:exon9:c.G2133A:p.Q711Q,F22G12.5:NM_001265159:exon23:c.G5340A:p.Q1780Q,				hom-507.77-17
nonsynonymous SNV	1	chrIV	8700204	8700204	G	A		:NM_171405:exon4:c.G448A:p.E150K,				hom-508.77-16
nonsynonymous SNV	1	chrI	12390060	12390060	G	A	T15D6.8	T15D6.8:NM_060738:exon2:c.G264A:p.M88I,				hom-512.77-16
nonsynonymous SNV	1	chrIV	2988932	2988932	G	A	Y54G2A.26	Y54G2A.26:NM_001028329:exon4:c.C902T:p.T301I,:NM_001028328:exon6:c.C1088T:p.T363I,				hom-512.77-17
synonymous SNV	1	chrII	990412	990412	G	A	fbxc-39	fbxc-39:NM_061475:exon3:c.G609A:p.K203K,				hom-513.82-18
nonsynonymous SNV	1	chrX	767709	767709	C	T	trap-2	trap-2:NM_075749:exon3:c.G235A:p.G79R,				hom-516.77-18
synonymous SNV	1	chrII	3820949	3820949	G	A	F54D10.7	F54D10.7:NM_062260:exon2:c.C285T:p.I95I,				hom-516.79-20
nonsynonymous SNV	1	chrX	13749548	13749548	T	A	nhr-71	nhr-71:NM_001029616:exon5:c.T742A:p.Y248N,nhr-71:NM_001029617:exon5:c.T751A:p.Y251N,				hom-520.77-16
synonymous SNV	1	chrI	5257477	5257477	G	A	let-363	let-363:NM_059151:exon22:c.G5517A:p.A1839A,let-363:NM_059148:exon22:c.G5517A:p.A1839A,				hom-524.77-16
nonsynonymous SNV	1	chrIV	108057	108057	G	A		:NM_067460:exon6:c.G1324A:p.G442R,:NM_067459:exon10:c.G1735A:p.G579R,				hom-539.77-18
nonsynonymous SNV	1	chrI	7835269	7835269	G	A	F30F8.1	F30F8.1:NM_059762:exon1:c.C68T:p.P23L,				hom-542.77-17
synonymous SNV	1	chrIII	11587827	11587827	G	A	ceh-92	ceh-92:NM_067096:exon9:c.G2115A:p.K705K,				hom-551.77-17
synonymous SNV	1	chrX	12263980	12263980	C	T	E01G6.1	E01G6.1:NM_077643:exon10:c.C2181T:p.F727F,				hom-555.77-18
nonsynonymous SNV	1	chrV	19543328	19543328	C	T		:NM_075397:exon2:c.G118A:p.E40K,:NM_001269949:exon6:c.G1243A:p.E415K,:NM_182402:exon2:c.G118A:p.E40K,:NM_001269950:exon6:c.G1315A:p.E439K,				hom-556.77-17
synonymous SNV	1	chrIV	9529565	9529565	G	A	F56H11.6	F56H11.6:NM_069289:exon1:c.C33T:p.S11S,				hom-557.77-18
synonymous SNV	1	chrI	8107192	8107192	G	A	spr-4	spr-4:NM_001025823:exon5:c.G2754A:p.K918K,spr-4:NM_001025822:exon5:c.G2754A:p.K918K,				hom-581.77-19
synonymous SNV	1	chrI	13579306	13579306	G	A		:NM_001026667:exon4:c.G1332A:p.K444K,gpi-1:NM_001026666:exon3:c.G1227A:p.K409K,				hom-583.77-20
nonsynonymous SNV	1	chrI	9468520	9468520	G	A		:NM_001026297:exon8:c.G1072A:p.V358I,twk-29:NM_001026296:exon8:c.G1159A:p.V387I,				hom-593.77-19
synonymous SNV	1	chrX	9835186	9835186	C	T	F47A4.5	F47A4.5:NM_077246:exon9:c.G1923A:p.S641S,				hom-596.77-18
nonsynonymous SNV	1	chrX	13342966	13342966	C	T	ptr-24	ptr-24:NM_001270291:exon2:c.C242T:p.A81V,:NM_001270290:exon3:c.C440T:p.A147V,				hom-596.77-20
nonsynonymous SNV	1	chrI	7874005	7874005	G	A	suro-1	suro-1:NM_059776:exon5:c.C817T:p.P273S,				hom-607.77-19
nonsynonymous SNV	1	chrX	10318458	10318458	C	T	R07E3.6	R07E3.6:NM_077330:exon2:c.C476T:p.P159L,				hom-608.77-22
nonsynonymous SNV	1	chrIII	5660822	5660822	C	T	F54E7.6	F54E7.6:NM_065815:exon2:c.G179A:p.G60D,				hom-613.77-19
stopgain SNV	1	chrX	17530507	17530507	G	A	sup-10	sup-10:NM_078434:exon4:c.G417A:p.W139X,				hom-615.77-22
nonsynonymous SNV	1	chrI	5426184	5426184	G	A	F27C1.6	F27C1.6:NM_059189:exon6:c.C986T:p.A329V,				hom-629.77-19
nonsynonymous SNV	1	chrI	8385461	8385461	G	A	ser-5	ser-5:NM_059872:exon2:c.G442A:p.V148M,				hom-633.77-22
nonsynonymous SNV	1	chrI	11899744	11899744	G	A	Y47H9C.9	Y47H9C.9:NM_060617:exon2:c.C1679T:p.A560V,				hom-636.77-20
nonsynonymous SNV	1	chrX	11000893	11000893	C	T	col-177	col-177:NM_077436:exon4:c.G629A:p.G210D,				hom-638.77-20
nonsynonymous SNV	1	chrIV	7668379	7668379	G	A	C08G9.2	C08G9.2:NM_068848:exon13:c.C3395T:p.P1132L,				hom-643.77-21
synonymous SNV	1	chrX	9479658	9479658	C	G	gap-2	gap-2:NM_001277032:exon1:c.C216G:p.L72L,gap-2:NM_077195:exon1:c.C216G:p.L72L,				hom-656.77-20
stopgain SNV	1	chrV	20900575	20900575	C	T		:NM_001270034:exon4:c.G899A:p.W300X,amx-3:NM_001270035:exon3:c.G632A:p.W211X,				hom-662.77-20
nonsynonymous SNV	1	chrI	10847008	10847008	G	A	vet-2	vet-2:NM_001264585:exon1:c.G220A:p.V74I,vet-2:NM_001264586:exon1:c.G220A:p.V74I,				hom-663.77-20
nonsynonymous SNV	1	chrII	13836766	13836766	C	T	F08G2.7	F08G2.7:NM_064502:exon4:c.G953A:p.G318D,				hom-666.77-21
nonsynonymous SNV	1	chrV	15305171	15305171	C	T	T26H8.5	T26H8.5:NM_001129552:exon1:c.G415A:p.V139M,				hom-678.77-22
nonsynonymous SNV	1	chrX	5528146	5528146	C	T	lgx-1	lgx-1:NM_171689:exon21:c.G3685A:p.A1229T,				hom-679.77-20
nonsynonymous SNV	1	chrI	4725687	4725687	G	A	ugt-27	ugt-27:NM_059035:exon5:c.G859A:p.D287N,				hom-687.77-23
synonymous SNV	1	chrV	16425483	16425483	C	T	F26D2.10	F26D2.10:NM_074751:exon9:c.G3087A:p.K1029K,				hom-691.77-22
synonymous SNV	1	chrIV	6143414	6143414	G	A	M03D4.6	M03D4.6:NM_068520:exon6:c.C975T:p.A325A,				hom-696.77-21
nonsynonymous SNV	1	chrI	5039839	5039839	G	A		:NM_001262850:exon8:c.G1181A:p.S394N,:NM_001262849:exon9:c.G1229A:p.S410N,:NM_001025877:exon6:c.G989A:p.S330N,:NM_001025878:exon9:c.G1190A:p.S397N,:NM_001262847:exon8:c.G1154A:p.S385N,lfe-2:NM_001025876:exon5:c.G1289A:p.S430N,				hom-697.77-22
nonsynonymous SNV	1	chrIV	7736214	7736214	G	A	clx-1	clx-1:NM_068868:exon1:c.G1579A:p.G527R,				hom-698.77-22
synonymous SNV	1	chrII	10310685	10310685	C	T	gcy-5	gcy-5:NM_063818:exon14:c.G3024A:p.G1008G,				hom-698.77-23
nonsynonymous SNV	1	chrIV	6245704	6245704	G	A	F58F9.7	F58F9.7:NM_068542:exon10:c.C1739T:p.T580I,				hom-703.77-23
nonsynonymous SNV	1	chrIV	4373229	4373229	G	A	F55F10.1	F55F10.1:NM_001276819:exon11:c.G6937A:p.V2313M,F55F10.1:NM_068150:exon11:c.G6862A:p.V2288M,				hom-720.77-21
nonsynonymous SNV	1	chrIV	8117970	8117970	G	A	irld-8	irld-8:NM_068954:exon6:c.G703A:p.D235N,				hom-725.77-24
nonsynonymous SNV	1	chrII	7076531	7076531	C	T	T02G5.7	T02G5.7:NM_063055:exon3:c.C853T:p.P285S,				hom-730.77-22
nonsynonymous SNV	1	chrIII	12986711	12986711	C	T	ZK1010.5	ZK1010.5:NM_067297:exon3:c.G260A:p.G87E,				hom-735.77-22
nonsynonymous SNV	1	chrX	12622002	12622002	C	T	R09A8.2	R09A8.2:NM_077707:exon8:c.C1993T:p.R665W,				hom-739.77-24
nonsynonymous SNV	1	chrIV	11158283	11158283	G	A	mboa-4	mboa-4:NM_001268614:exon6:c.C800T:p.P267L,mboa-4:NM_001268615:exon6:c.C845T:p.P282L,mboa-4:NM_001268616:exon6:c.C902T:p.P301L,				hom-739.77-24
synonymous SNV	1	chrIV	350604	350604	G	A	cdh-8	cdh-8:NM_067507:exon10:c.G1308A:p.R436R,				hom-768.77-27
nonsynonymous SNV	1	chrIV	5712303	5712303	G	A	C55C3.1	C55C3.1:NM_068449:exon6:c.G1039A:p.D347N,				hom-777.77-23
nonframeshift deletion	6	chrIII	7681761	7681763	AAG	-	K06B9.4	K06B9.4:NM_068109:exon2:c.416_418del:p.139_140del,				hom-78.70-2				hom-135.14-3		hom-191-4	hom-78.70-2		hom-77.70-2	het-57.73-3
nonsynonymous SNV	1	chrI	10683443	10683443	G	A	sdha-2	sdha-2:NM_060397:exon7:c.C1847T:p.T616I,				hom-791.77-24
nonsynonymous SNV	1	chrIV	3901858	3901858	G	A	srz-62	srz-62:NM_001028063:exon4:c.G569A:p.S190N,				hom-795.77-26
synonymous SNV	1	chrI	11723770	11723770	G	A	F35E2.9	F35E2.9:NM_060586:exon8:c.C1584T:p.Y528Y,				hom-831.77-25
synonymous SNV	1	chrI	13700718	13700718	G	A	Y6B3B.1	Y6B3B.1:NM_060999:exon4:c.C756T:p.D252D,				hom-833.77-25
nonsynonymous SNV	1	chrI	4097002	4097002	G	A	acd-2	acd-2:NM_058892:exon7:c.G1139A:p.C380Y,				hom-839.77-25
nonsynonymous SNV	1	chrI	14364868	14364868	G	A	Y105E8A.3	Y105E8A.3:NM_170935:exon7:c.G1658A:p.G553D,				hom-842.77-26
nonsynonymous SNV	1	chrI	10739583	10739583	C	T	B0205.6	B0205.6:NM_060411:exon9:c.C1109T:p.T370I,				hom-844.77-26
synonymous SNV	1	chrV	20669992	20669992	C	T	mlt-11	mlt-11:NM_001270014:exon7:c.C1554T:p.H518H,mlt-11:NM_001270013:exon7:c.C1830T:p.H610H,mlt-11:NM_001270012:exon8:c.C2190T:p.H730H,mlt-11:NM_001270015:exon7:c.C1554T:p.H518H,mlt-11:NM_001270010:exon8:c.C2217T:p.H739H,mlt-11:NM_001270016:exon7:c.C1527T:p.H509H,mlt-11:NM_001270011:exon8:c.C2217T:p.H739H,mlt-11:NM_001270009:exon8:c.C2217T:p.H739H,				hom-849.77-27
nonsynonymous SNV	1	chrX	14034330	14034330	C	T	arrd-25	arrd-25:NM_077937:exon2:c.C320T:p.P107L,				hom-870.77-26
nonsynonymous SNV	1	chrII	6030687	6030687	G	A	frpr-16	frpr-16:NM_062803:exon3:c.C367T:p.L123F,				hom-870.77-27
nonsynonymous SNV	1	chrIV	6908743	6908743	G	A	rpn-1	rpn-1:NM_068663:exon3:c.C1043T:p.S348F,				hom-873.77-29
stopgain SNV	1	chrIV	587653	587653	A	T	C18H7.5	C18H7.5:NM_067550:exon2:c.A271T:p.K91X,				hom-883.77-27
nonsynonymous SNV	1	chrI	5014433	5014433	G	A	F54C1.6	F54C1.6:NM_059099:exon7:c.C761T:p.A254V,				hom-893.77-28
nonsynonymous SNV	1	chrIV	8106268	8106268	G	A	rabs-5	rabs-5:NM_068951:exon4:c.C523T:p.P175S,				hom-906.77-29
nonsynonymous SNV	1	chrV	12780165	12780165	C	T	ZC455.1	ZC455.1:NM_001269529:exon4:c.C307T:p.H103Y,ZC455.1:NM_001129604:exon8:c.C790T:p.H264Y,ZC455.1:NM_001129603:exon3:c.C301T:p.H101Y,ZC455.1:NM_001269527:exon9:c.C886T:p.H296Y,ZC455.1:NM_001269528:exon7:c.C712T:p.H238Y,ZC455.1:NM_001269526:exon10:c.C964T:p.H322Y,				hom-911.77-29
stopgain SNV	1	chrIV	8343600	8343600	G	A	lgc-5	lgc-5:NM_069010:exon4:c.G414A:p.W138X,				hom-929.77-29
nonsynonymous SNV	1	chrII	7612415	7612415	C	T		:NM_063196:exon4:c.G760A:p.E254K,R07G3.7:NM_182175:exon2:c.G355A:p.E119K,				hom-935.77-29
nonsynonymous SNV	1	chrI	7823436	7823436	G	A	drh-3	drh-3:NM_059760:exon9:c.G1684A:p.A562T,				hom-955.77-28
nonsynonymous SNV	1	chrV	20668478	20668478	C	T	mlt-11	mlt-11:NM_001270014:exon4:c.C367T:p.P123S,mlt-11:NM_001270013:exon4:c.C643T:p.P215S,mlt-11:NM_001270012:exon5:c.C1030T:p.P344S,mlt-11:NM_001270015:exon4:c.C367T:p.P123S,mlt-11:NM_001270010:exon5:c.C1030T:p.P344S,mlt-11:NM_001270016:exon4:c.C367T:p.P123S,mlt-11:NM_001270011:exon5:c.C1030T:p.P344S,mlt-11:NM_001270009:exon5:c.C1030T:p.P344S,				hom-956.77-30
synonymous SNV	1	chrI	7834441	7834441	G	A	F30F8.1	F30F8.1:NM_059762:exon5:c.C717T:p.I239I,				hom-977.77-31
nonsynonymous SNV	1	chrIII	8759807	8759807	C	T	aak-1	aak-1:NM_171217:exon1:c.G7A:p.D3N,:NM_171216:exon3:c.G520A:p.D174N,				hom-992.77-32
nonsynonymous SNV	1	chrX	3234338	3234338	C	T	F28B4.3	F28B4.3:NM_076150:exon4:c.G919A:p.E307K,			hom-1026.77-32
nonsynonymous SNV	16	chrI	7301404	7301404	C	G	ttx-7	ttx-7:NM_001128981:exon6:c.G617C:p.G206A,ttx-7:NM_001128982:exon6:c.G608C:p.G203A,			hom-1052.77-32			hom-111.03-4							hom-654.77-23		hom-410.77-13
nonsynonymous SNV	1	chrII	3495252	3495252	C	T	Y49F6B.9	Y49F6B.9:NM_001047361:exon7:c.G862A:p.G288R,:NM_001047360:exon9:c.G973A:p.G325R,			hom-116.03-4
synonymous SNV	1	chrII	14133635	14133635	C	T	cacn-1	cacn-1:NM_001267492:exon2:c.G465A:p.E155E,cacn-1:NM_001267493:exon7:c.G1848A:p.E616E,cacn-1:NM_001267491:exon3:c.G912A:p.E304E,			hom-137.90-5
nonsynonymous SNV	1	chrIII	12125544	12125544	T	A	Y75B8A.6	Y75B8A.6:NM_067178:exon5:c.A752T:p.Q251L,			hom-1626.77-21
synonymous SNV	1	chrIII	12125609	12125609	G	A	Y75B8A.6	Y75B8A.6:NM_067178:exon5:c.C687T:p.S229S,			hom-1626.77-26
synonymous SNV	1	chrX	2029786	2029786	C	T	Y102A11A.2	Y102A11A.2:NM_001029780:exon5:c.C1959T:p.V653V,Y102A11A.2:NM_001029779:exon6:c.C2016T:p.V672V,			hom-180.81-7
nonsynonymous SNV	1	chrII	13744047	13744047	C	T	mig-14	mig-14:NM_001027104:exon4:c.C424T:p.R142C,			hom-192.81-7
nonsynonymous SNV	1	chrV	16700525	16700525	G	A	Y70C5C.1	Y70C5C.1:NM_074825:exon2:c.G88A:p.E30K,			hom-209.80-7
synonymous SNV	1	chrII	3653786	3653786	G	A	F19B10.11	F19B10.11:NM_062203:exon10:c.G1122A:p.P374P,			hom-258.78-9
nonsynonymous SNV	1	chrX	3443838	3443838	C	T	ZK813.2	ZK813.2:NM_076193:exon1:c.C26T:p.A9V,			hom-259.78-9
frameshift insertion	1	chrV	1552171	1552171	-	T	srsx-8	srsx-8:NM_071043:exon3:c.570dupA:p.A191fs,			hom-283.74-9
synonymous SNV	1	chrII	13895879	13895879	C	T		:NM_001267483:exon6:c.C1737T:p.L579L,			hom-317.77-10
stopgain SNV	1	chrV	19991322	19991322	C	T	Y60A3A.25	Y60A3A.25:NM_001029104:exon7:c.G1191A:p.W397X,			hom-318.77-11
synonymous SNV	16	chrI	10978887	10978887	A	G	Y52B11A.3	Y52B11A.3:NM_001026614:exon7:c.A1437G:p.S479S,:NM_001026613:exon7:c.A1545G:p.S515S,			hom-329.77-11			hom-74.28-3							hom-295.77-10		hom-377.77-12
nonsynonymous SNV	1	chrII	8282628	8282628	G	A	nst-1	nst-1:NM_063348:exon3:c.C398T:p.T133I,			hom-336.77-11
nonsynonymous SNV	16	chrX	16817042	16817042	T	C		:NM_001029483:exon5:c.A868G:p.K290E,:NM_001029482:exon5:c.A868G:p.K290E,			hom-336.78-9			hom-310.77-10							hom-605.77-20		hom-553.77-17
nonsynonymous SNV	1	chrIII	3411075	3411075	C	T	F59A2.2	F59A2.2:NM_001267942:exon6:c.C1436T:p.A479V,:NM_001267941:exon6:c.C1436T:p.A479V,			hom-349.77-11
nonsynonymous SNV	1	chrII	14617283	14617283	C	T	mltn-9	mltn-9:NM_064637:exon4:c.C454T:p.L152F,			hom-349.77-11
nonsynonymous SNV	1	chrV	20848871	20848871	C	T	clec-264	clec-264:NM_075626:exon3:c.G739A:p.D247N,			hom-351.77-11
nonsynonymous SNV	1	chrIII	10081564	10081564	G	A		:NM_001027592:exon9:c.C751T:p.L251F,			hom-361.77-12
synonymous SNV	1	chrII	14060807	14060807	C	T	W01G7.4	W01G7.4:NM_064542:exon1:c.C144T:p.L48L,			hom-365.77-12
nonsynonymous SNV	1	chrIV	10484659	10484659	C	T	ced-5	ced-5:NM_069537:exon3:c.C463T:p.L155F,			hom-383.77-12
synonymous SNV	1	chrII	3002892	3002892	C	T	C41H7.5	C41H7.5:NM_001267128:exon1:c.C372T:p.Y124Y,			hom-388.77-13
synonymous SNV	1	chrII	15019303	15019303	C	T	Y53F4B.12	Y53F4B.12:NM_064696:exon1:c.C156T:p.F52F,			hom-390.77-13
synonymous SNV	1	chrV	19957416	19957416	C	T	Y60A3A.7	Y60A3A.7:NM_075462:exon4:c.C717T:p.F239F,			hom-393.77-15
nonsynonymous SNV	1	chrIII	11035357	11035357	G	A		:NM_001268168:exon6:c.G818A:p.G273D,Y48A6B.9:NM_001268169:exon1:c.G65A:p.G22D,			hom-398.77-12
nonsynonymous SNV	1	chrIII	3656275	3656275	C	T	C46F11.5	C46F11.5:NM_065340:exon3:c.G331A:p.A111T,C46F11.5:NM_065341:exon3:c.G331A:p.A111T,			hom-399.77-13
nonsynonymous SNV	1	chrV	839874	839874	C	T	K09C6.10	K09C6.10:NM_001047683:exon2:c.C401T:p.S134F,			hom-409.77-14
nonsynonymous SNV	1	chrIII	12513410	12513410	G	A	Y111B2A.4	Y111B2A.4:NM_001268245:exon8:c.G2158A:p.G720R,			hom-410.77-14
nonsynonymous SNV	1	chrX	9962532	9962532	G	A	ZC506.1	ZC506.1:NM_077270:exon8:c.G1816A:p.G606R,			hom-430.77-13
nonsynonymous SNV	1	chrII	7532351	7532351	G	A	wrt-1	wrt-1:NM_063178:exon4:c.G784A:p.E262K,			hom-436.77-14
synonymous SNV	16	chrI	15040330	15040330	T	C	F31C3.2	F31C3.2:NM_001026263:exon10:c.T2367C:p.I789I,F31C3.2:NM_001026262:exon10:c.T2358C:p.I786I,			hom-436.77-14			hom-336.77-11							hom-754.77-24		hom-532.77-15
nonsynonymous SNV	1	chrX	14985578	14985578	G	A	rbg-1	rbg-1:NM_078089:exon11:c.G1538A:p.G513E,			hom-437.77-14
nonsynonymous SNV	1	chrV	11935302	11935302	G	A	F58H1.8	F58H1.8:NM_001269455:exon2:c.G121A:p.E41K,			hom-443.77-14
synonymous SNV	1	chrIII	11650702	11650702	G	A	faah-6	faah-6:NM_067107:exon2:c.G135A:p.E45E,			hom-453.77-14
synonymous SNV	1	chrI	11745038	11745038	C	T	Y47H9B.2	Y47H9B.2:NM_060592:exon3:c.C330T:p.L110L,			hom-456.77-14
synonymous SNV	1	chrIII	12685861	12685861	G	A	elpc-2	elpc-2:NM_067247:exon9:c.G2133A:p.K711K,			hom-456.77-14
nonsynonymous SNV	1	chrV	10171157	10171157	C	T		:NM_073213:exon2:c.G605A:p.R202K,egl-3:NM_001269263:exon4:c.G518A:p.R173K,:NM_001028561:exon5:c.G893A:p.R298K,			hom-457.77-15
nonsynonymous SNV	1	chrX	1962934	1962934	C	T	F52D2.7	F52D2.7:NM_075961:exon2:c.C97T:p.P33S,			hom-467.94-16
nonsynonymous SNV	1	chrII	8570187	8570187	G	A	rpl-5	rpl-5:NM_063410:exon2:c.G254A:p.R85H,			hom-469.77-14
nonsynonymous SNV	1	chrX	877771	877771	C	T	ZC13.1	ZC13.1:NM_001029798:exon3:c.C329T:p.T110M,:NM_001029799:exon3:c.C329T:p.T110M,			hom-471.77-15
nonsynonymous SNV	1	chrX	423659	423659	C	T	ZK1193.4	ZK1193.4:NM_075700:exon4:c.G601A:p.D201N,			hom-471.77-15
nonsynonymous SNV	1	chrX	11671599	11671599	G	A	T04F8.6	T04F8.6:NM_077549:exon18:c.G2176A:p.A726T,			hom-473.77-16
nonsynonymous SNV	16	chrIII	7214114	7214114	A	C		:NM_001027557:exon5:c.A967C:p.S323R,:NM_066184:exon3:c.A586C:p.S196R,R151.2:NM_066186:exon3:c.A583C:p.S195R,:NM_066185:exon4:c.A760C:p.S254R,			hom-483.77-17			hom-419.77-14							hom-544.77-17		hom-391.77-12
nonsynonymous SNV	1	chrX	6294587	6294587	C	T	mom-1	mom-1:NM_076653:exon3:c.C431T:p.A144V,			hom-484.77-15
nonsynonymous SNV	1	chrV	1057775	1057775	C	T	str-224	str-224:NM_070968:exon4:c.G622A:p.G208S,			hom-489.77-16
nonsynonymous SNV	4	chrV	13134223	13134223	G	C	clec-225	clec-225:NM_001026179:exon2:c.C190G:p.Q64E,clec-225:NM_001026178:exon2:c.C190G:p.Q64E,			hom-489.77-16			hom-588.77-20							hom-954.77-30		hom-475.77-16
nonsynonymous SNV	1	chrV	3195514	3195514	C	T	Y73C8B.1	Y73C8B.1:NM_071479:exon5:c.G907A:p.D303N,			hom-494.77-15
nonsynonymous SNV	1	chrV	13004555	13004555	G	A	inft-2	inft-2:NM_073852:exon6:c.G1543A:p.A515T,			hom-501.77-17
nonsynonymous SNV	16	chrI	13985037	13985037	A	G	gadr-5	gadr-5:NM_001265335:exon5:c.A526G:p.K176E,gadr-5:NM_001265336:exon5:c.A526G:p.K176E,			hom-512.77-16			hom-466.77-15							hom-875.77-27		hom-388.77-12
nonsynonymous SNV	1	chrI	10660605	10660605	C	T	B0511.12	B0511.12:NM_001264526:exon11:c.G2632A:p.E878K,B0511.12:NM_001264527:exon11:c.G2710A:p.E904K,			hom-517.77-17
synonymous SNV	1	chrIV	10459926	10459926	C	T		:NM_001027941:exon7:c.G795A:p.R265R,mec-3:NM_001136380:exon5:c.G690A:p.R230R,:NM_001027940:exon7:c.G819A:p.R273R,			hom-520.77-16
nonsynonymous SNV	16	chrII	13090027	13090027	T	A	gcn-2	gcn-2:NM_001267442:exon9:c.T4602A:p.D1534E,gcn-2:NM_001267441:exon9:c.T4602A:p.D1534E,			hom-524.77-16			hom-286.78-9							hom-535.77-17		hom-462.77-14
synonymous SNV	1	chrI	13640459	13640459	C	T	dkf-1	dkf-1:NM_060989:exon11:c.G2133A:p.Q711Q,			hom-531.77-14
synonymous SNV	1	chrIII	3178556	3178556	C	T		:NM_181958:exon7:c.C2457T:p.T819T,R148.3:NM_065266:exon7:c.C2421T:p.T807T,			hom-533.77-16
nonsynonymous SNV	1	chrII	13835219	13835219	C	T	ins-37	ins-37:NM_064501:exon2:c.G319A:p.G107S,			hom-534.77-18
nonsynonymous SNV	1	chrI	3913650	3913650	G	A	T20F5.4	T20F5.4:NM_058862:exon6:c.C803T:p.S268L,			hom-535.77-16
nonsynonymous SNV	1	chrII	14319554	14319554	C	T		:NM_001267495:exon2:c.C895T:p.L299F,			hom-535.77-18
nonsynonymous SNV	1	chrI	10794446	10794446	C	T	F55A3.2	F55A3.2:NM_060421:exon2:c.C292T:p.L98F,			hom-538.77-18
nonsynonymous SNV	1	chrIV	4270163	4270163	C	T	F36A4.3	F36A4.3:NM_068126:exon3:c.C338T:p.P113L,			hom-539.77-16
synonymous SNV	1	chrIV	2444265	2444265	C	T	cdh-10	cdh-10:NM_067803:exon13:c.G4023A:p.V1341V,			hom-548.77-17
nonsynonymous SNV	16	chrX	12786155	12786155	G	C	alh-13	alh-13:NM_077732:exon8:c.G1734C:p.W578C,alh-13:NM_077731:exon8:c.G1740C:p.W580C,			hom-550.77-17			hom-353.77-13							hom-820.77-26		hom-268.78-9
synonymous SNV	1	chrI	15035030	15035030	G	A	F33H2.3	F33H2.3:NM_061221:exon1:c.G510A:p.E170E,			hom-554.77-17
nonsynonymous SNV	1	chrIII	6446712	6446712	C	T	let-721	let-721:NM_066014:exon1:c.G143A:p.S48N,			hom-555.77-19
nonsynonymous SNV	1	chrIII	9467608	9467608	G	A	baf-1	baf-1:NM_066684:exon2:c.G169A:p.D57N,			hom-563.79-19
nonsynonymous SNV	1	chrV	16793821	16793821	A	C		:NM_074841:exon4:c.T704G:p.F235C,			hom-567.77-17
synonymous SNV	16	chrII	14406920	14406920	T	C		:NM_001026946:exon23:c.T5919C:p.F1973F,:NM_001026947:exon10:c.T1761C:p.F587F,:NM_064594:exon23:c.T5928C:p.F1976F,:NM_001026950:exon3:c.T576C:p.F192F,:NM_001026948:exon4:c.T552C:p.F184F,:NM_001026949:exon4:c.T867C:p.F289F,			hom-571.77-18			hom-174.84-6							hom-797.77-26		hom-539.77-18
nonsynonymous SNV	1	chrX	2109382	2109382	C	T	F53B1.2	F53B1.2:NM_075988:exon3:c.C281T:p.T94I,			hom-572.77-19
synonymous SNV	1	chrIV	3398354	3398354	C	T		:NM_001026125:exon3:c.G387A:p.Q129Q,:NM_001026124:exon4:c.G420A:p.Q140Q,dyf-3:NM_001026123:exon2:c.G201A:p.Q67Q,			hom-580.77-18
nonsynonymous SNV	1	chrV	15733166	15733166	G	A	T23D5.3	T23D5.3:NM_074516:exon2:c.C436T:p.P146S,			hom-582.77-19
nonsynonymous SNV	1	chrV	17712579	17712579	G	A	twk-33	twk-33:NM_075079:exon5:c.C530T:p.A177V,			hom-585.77-18
synonymous SNV	1	chrV	19740015	19740015	C	T	W04E12.2	W04E12.2:NM_075424:exon3:c.G360A:p.L120L,			hom-593.77-19
synonymous SNV	1	chrX	11267602	11267602	G	A	C03A3.3	C03A3.3:NM_077479:exon6:c.C669T:p.C223C,			hom-600.77-18
nonsynonymous SNV	1	chrX	11391668	11391668	G	A	prmn-1	prmn-1:NM_077506:exon18:c.G2368A:p.G790R,			hom-610.77-18
nonsynonymous SNV	1	chrIII	7144734	7144734	A	C	glr-2	glr-2:NM_001025942:exon1:c.T37G:p.F13V,glr-2:NM_001025943:exon1:c.T37G:p.F13V,			hom-621.77-20
nonsynonymous SNV	1	chrIV	6314759	6314759	C	T	csp-2	csp-2:NM_001028404:exon12:c.C1957T:p.L653F,			hom-622.77-19
stopgain SNV	1	chrII	4750469	4750469	G	A	F41C3.2	F41C3.2:NM_062448:exon2:c.G443A:p.W148X,			hom-625.77-21
nonsynonymous SNV	1	chrIV	10476855	10476855	C	T	F01D4.9	F01D4.9:NM_001027942:exon4:c.C481T:p.P161S,			hom-627.77-19
nonsynonymous SNV	1	chrV	6813931	6813931	C	T	T15B7.17	T15B7.17:NM_072327:exon2:c.C125T:p.A42V,			hom-634.77-21
synonymous SNV	1	chrX	971193	971193	C	T		:NM_171622:exon9:c.G1407A:p.G469G,			hom-635.77-19
nonsynonymous SNV	1	chrI	13143486	13143486	C	T	F22G12.7	F22G12.7:NM_001047187:exon2:c.C110T:p.A37V,			hom-637.77-20
nonsynonymous SNV	1	chrIV	4001313	4001313	C	T	F47C12.1	F47C12.1:NM_068057:exon7:c.C2140T:p.P714S,			hom-656.77-20
stopgain SNV	1	chrIII	2924669	2924669	G	A	R10F2.5	R10F2.5:NM_065239:exon1:c.C82T:p.Q28X,			hom-657.77-21
nonsynonymous SNV	4	chrV	20603454	20603454	G	A		:NM_001277019:exon2:c.G74A:p.R25H,ttr-11:NM_075574:exon2:c.G74A:p.R25H,ttr-11:NM_001277020:exon2:c.G74A:p.R25H,			hom-678.77-20			hom-557.77-17							hom-1177.77-35		hom-541.77-16
nonsynonymous SNV	1	chrX	14021307	14021307	G	A		:NM_001029184:exon3:c.G352A:p.A118T,			hom-679.77-21
synonymous SNV	1	chrII	3285181	3285181	G	A	nep-13	nep-13:NM_062096:exon5:c.G522A:p.T174T,			hom-681.77-20
synonymous SNV	1	chrV	3353705	3353705	C	T	C17B7.12	C17B7.12:NM_071531:exon3:c.C303T:p.N101N,			hom-684.77-21
nonsynonymous SNV	1	chrX	3709335	3709335	C	T	C01C4.3	C01C4.3:NM_171656:exon2:c.C332T:p.S111L,			hom-690.77-21
nonsynonymous SNV	1	chrV	7286340	7286340	C	T	C13A2.2	C13A2.2:NM_072452:exon2:c.C130T:p.P44S,			hom-705.77-21
synonymous SNV	6	chrIII	4714342	4714342	A	G	him-18	him-18:NM_065567:exon5:c.T585C:p.S195S,			hom-707.77-21			hom-290.78-9			hom-619.77-18	hom-491.77-15		hom-318.77-10	hom-523.77-18
synonymous SNV	1	chrIII	4244212	4244212	C	T	zhit-2	zhit-2:NM_065449:exon1:c.G147A:p.Q49Q,			hom-714.77-23
nonsynonymous SNV	1	chrV	4083004	4083004	C	T	F38H12.5	F38H12.5:NM_071737:exon1:c.G34A:p.A12T,			hom-740.77-23
nonsynonymous SNV	1	chrV	20618133	20618133	C	T	F46B3.7	F46B3.7:NM_075577:exon3:c.G343A:p.A115T,			hom-744.77-23
nonsynonymous SNV	1	chrIII	9395557	9395557	G	A	rgr-1	rgr-1:NM_066667:exon3:c.G1390A:p.E464K,rgr-1:NM_001268056:exon5:c.G1774A:p.E592K,rgr-1:NM_066666:exon3:c.G1390A:p.E464K,			hom-759.77-25
nonsynonymous SNV	1	chrIII	5494952	5494952	C	T	R02F2.8	R02F2.8:NM_065772:exon2:c.G86A:p.G29E,			hom-770.77-24
nonsynonymous SNV	1	chrI	8956762	8956762	C	T	cutl-7	cutl-7:NM_060009:exon3:c.G347A:p.C116Y,			hom-789.77-24
synonymous SNV	1	chrV	11650362	11650362	G	A	zip-10	zip-10:NM_073550:exon2:c.C321T:p.Y107Y,			hom-797.77-24
nonsynonymous SNV	1	chrIII	5957938	5957938	C	T		:NM_065894:exon2:c.G176A:p.G59E,:NM_181937:exon2:c.G176A:p.G59E,:NM_065896:exon2:c.G176A:p.G59E,			hom-826.77-23
nonsynonymous SNV	1	chrIII	6282580	6282580	C	T	gadr-3	gadr-3:NM_065977:exon8:c.G1946A:p.G649E,			hom-844.77-26
frameshift insertion	16	chrV	14938750	14938750	-	C	C30G7.2	C30G7.2:NM_001269705:exon3:c.380dupC:p.T127fs,C30G7.2:NM_001269704:exon3:c.386dupC:p.T129fs,			hom-854.73-23			hom-587.73-11							hom-959.73-24		hom-748.73-20
nonsynonymous SNV	4	chrX	14258129	14258129	C	T	E02H4.4	E02H4.4:NM_077978:exon2:c.C109T:p.P37S,			hom-859.77-25							hom-488.77-16		hom-821.77-24	hom-885.77-28
nonsynonymous SNV	1	chrIII	8596355	8596355	G	A	ztf-30	ztf-30:NM_066491:exon4:c.C487T:p.R163C,			hom-860.77-25
nonsynonymous SNV	16	chrV	6956743	6956743	C	G		:NM_171477:exon1:c.C124G:p.R42G,:NM_001129535:exon1:c.C124G:p.R42G,:NM_001129534:exon1:c.C124G:p.R42G,:NM_001028945:exon1:c.C124G:p.R42G,:NM_171478:exon1:c.C124G:p.R42G,:NM_001028946:exon1:c.C124G:p.R42G,:NM_001028950:exon1:c.C124G:p.R42G,			hom-888.77-10			hom-2134.77-27							hom-2421.77-24		hom-1442.77-14
nonsynonymous SNV	16	chrV	6956744	6956744	G	C		:NM_171477:exon1:c.G125C:p.R42P,:NM_001129535:exon1:c.G125C:p.R42P,:NM_001129534:exon1:c.G125C:p.R42P,:NM_001028945:exon1:c.G125C:p.R42P,:NM_171478:exon1:c.G125C:p.R42P,:NM_001028946:exon1:c.G125C:p.R42P,:NM_001028950:exon1:c.G125C:p.R42P,			hom-888.77-10			hom-2134.77-27							hom-2421.77-24		hom-1442.77-14
nonsynonymous SNV	16	chrV	6956711	6956711	T	C		:NM_171477:exon1:c.T92C:p.L31P,:NM_001129535:exon1:c.T92C:p.L31P,:NM_001129534:exon1:c.T92C:p.L31P,:NM_001028945:exon1:c.T92C:p.L31P,:NM_171478:exon1:c.T92C:p.L31P,:NM_001028946:exon1:c.T92C:p.L31P,:NM_001028950:exon1:c.T92C:p.L31P,			hom-888.77-11			hom-2134.77-14							hom-2421.77-26		hom-1442.77-14
nonsynonymous SNV	1	chrX	6314644	6314644	C	T	T10E10.4	T10E10.4:NM_076657:exon15:c.G2854A:p.E952K,			hom-892.77-27
frameshift deletion	16	chrX	8941351	8941354	GATC	-	trk-1	trk-1:NM_001083289:exon12:c.2099_2102del:p.700_701del,trk-1:NM_001083290:exon15:c.2510_2513del:p.837_838del,			hom-993.73-16			hom-513.74-11							hom-1789.73-27		hom-672.73-12
synonymous SNV	1	chrX	6055731	6055731	C	T	C45B2.6	C45B2.6:NM_076610:exon11:c.C1695T:p.I565I,			hom-998.77-31
nonsynonymous SNV	1	chrI	6595357	6595357	C	G	F48A9.1	F48A9.1:NM_059499:exon3:c.C541G:p.Q181E,		hom-103.03-4
nonsynonymous SNV	1	chrI	2117196	2117196	C	T	fpn-1.1	fpn-1.1:NM_001037896:exon3:c.G364A:p.E122K,		hom-104.03-4
synonymous SNV	1	chrIII	9266051	9266051	C	T	M01A8.2	M01A8.2:NM_001027512:exon4:c.G375A:p.R125R,M01A8.2:NM_001027511:exon5:c.G579A:p.R193R,		hom-107.03-4
stopgain SNV	1	chrIV	3329170	3329170	G	A	cyp-25A5	cyp-25A5:NM_067921:exon2:c.C181T:p.Q61X,		hom-110.03-4
nonsynonymous SNV	1	chrX	14553609	14553609	G	A	ram-5	ram-5:NM_078021:exon11:c.G1000A:p.E334K,		hom-110.03-4
nonsynonymous SNV	1	chrIII	12838218	12838218	G	A	Y37D8A.4	Y37D8A.4:NM_067269:exon2:c.C122T:p.P41L,		hom-111.94-5
nonsynonymous SNV	1	chrI	2237234	2237234	C	T	W03F11.4	W03F11.4:NM_058544:exon8:c.G3121A:p.G1041S,		hom-112.03-4
nonsynonymous SNV	1	chrV	17946217	17946217	C	T	dpy-21	dpy-21:NM_001029095:exon6:c.G686A:p.G229D,		hom-112.03-4
nonsynonymous SNV	1	chrV	5682866	5682866	C	T	hmgs-1	hmgs-1:NM_072095:exon8:c.G1370A:p.G457E,		hom-112.28-3
nonsynonymous SNV	1	chrV	12482288	12482288	C	T	atn-1	atn-1:NM_001269495:exon5:c.C1426T:p.R476C,atn-1:NM_001269494:exon5:c.C1504T:p.R502C,:NM_073727:exon6:c.C1639T:p.R547C,:NM_073726:exon6:c.C1717T:p.R573C,		hom-113.03-4
nonsynonymous SNV	1	chrIV	5130603	5130603	G	A	soc-2	soc-2:NM_001026088:exon5:c.C710T:p.T237I,soc-2:NM_171332:exon6:c.C707T:p.T236I,		hom-113.03-4
synonymous SNV	1	chrV	16329364	16329364	C	T	F57G8.7	F57G8.7:NM_074726:exon1:c.C15T:p.I5I,		hom-114.03-4
synonymous SNV	1	chrIV	317081	317081	C	T	dsc-4	dsc-4:NM_067502:exon8:c.G1479A:p.K493K,		hom-114.03-4
nonsynonymous SNV	1	chrIV	8219994	8219994	G	A	ocr-2	ocr-2:NM_068979:exon1:c.C29T:p.S10F,		hom-114.03-4
nonsynonymous SNV	1	chrI	6908464	6908464	C	T	smg-1	smg-1:NM_001025883:exon17:c.G2582A:p.S861N,smg-1:NM_001025882:exon17:c.G2582A:p.S861N,		hom-115.03-4
nonsynonymous SNV	1	chrV	10439425	10439425	C	T	snf-10	snf-10:NM_073281:exon5:c.G1160A:p.S387N,		hom-115.03-4
synonymous SNV	1	chrI	9888115	9888115	T	C	nas-5	nas-5:NM_060215:exon8:c.T1053C:p.L351L,		hom-127.90-5
nonsynonymous SNV	1	chrI	6563429	6563429	C	T	F57B10.5	F57B10.5:NM_059491:exon3:c.C505T:p.R169C,		hom-136.90-5
synonymous SNV	1	chrV	14829096	14829096	C	T		:NM_001269697:exon7:c.C855T:p.R285R,W06A7.4:NM_001269698:exon3:c.C246T:p.R82R,		hom-140.90-5
nonsynonymous SNV	1	chrIV	4490628	4490628	G	A	ZK180.7	ZK180.7:NM_001129362:exon1:c.G48A:p.M16I,		hom-142.90-5
synonymous SNV	1	chrIV	401890	401890	C	T	gpa-4	gpa-4:NM_067520:exon2:c.C111T:p.L37L,		hom-145.85-6
synonymous SNV	1	chrV	5243918	5243918	C	T	B0238.13	B0238.13:NM_072000:exon14:c.G2319A:p.K773K,		hom-146.90-5
nonsynonymous SNV	1	chrI	5663390	5663390	G	A	ptr-10	ptr-10:NM_059257:exon5:c.G689A:p.R230Q,		hom-146.90-5
nonsynonymous SNV	1	chrIV	3454406	3454406	C	T	srz-23	srz-23:NM_067949:exon3:c.C670T:p.R224C,		hom-146.90-5
nonsynonymous SNV	1	chrI	9688323	9688323	G	A	ikb-1	ikb-1:NM_060174:exon9:c.G1534A:p.D512N,		hom-149.90-5
nonsynonymous SNV	1	chrIV	1111502	1111502	G	C	srx-14	srx-14:NM_001027893:exon4:c.C917G:p.T306R,		hom-161.28-3
nonsynonymous SNV	1	chrIV	1111510	1111510	A	C	srx-14	srx-14:NM_001027893:exon4:c.T909G:p.H303Q,		hom-161.28-3
nonsynonymous SNV	1	chrV	6443168	6443168	C	T	T05H4.3	T05H4.3:NM_072240:exon4:c.C527T:p.A176V,		hom-166.84-6
synonymous SNV	1	chrII	12851080	12851080	C	T	Y46G5A.28	Y46G5A.28:NM_064332:exon2:c.C640T:p.L214L,		hom-172.84-6
synonymous SNV	1	chrI	7378879	7378879	C	T		:NM_059684:exon8:c.G1404A:p.Q468Q,unc-15:NM_001136291:exon1:c.G447A:p.Q149Q,		hom-175.84-6
nonsynonymous SNV	1	chrI	6291111	6291111	C	T		:NM_001263229:exon6:c.C493T:p.P165S,C10G11.6:NM_001263230:exon5:c.C439T:p.P147S,		hom-177.84-6
synonymous SNV	1	chrII	3408288	3408288	C	T	nep-7	nep-7:NM_062133:exon7:c.C867T:p.H289H,		hom-178.84-6
nonsynonymous SNV	1	chrI	8111222	8111222	C	T		:NM_059825:exon14:c.G2438A:p.G813E,:NM_001025825:exon13:c.G2354A:p.G785E,lin-10:NM_001136277:exon13:c.G2285A:p.G762E,		hom-179.84-6
nonsynonymous SNV	1	chrIII	10042940	10042940	C	T	T16G12.1	T16G12.1:NM_066829:exon22:c.G3847A:p.E1283K,		hom-179.84-6
nonsynonymous SNV	1	chrIII	13757502	13757502	G	A	toca-2	toca-2:NM_067438:exon9:c.G1135A:p.G379R,toca-2:NM_067437:exon9:c.G1135A:p.G379R,		hom-179.84-6
nonsynonymous SNV	1	chrI	8878229	8878229	G	A	F55H12.3	F55H12.3:NM_059996:exon4:c.G577A:p.A193T,		hom-180.84-6
synonymous SNV	1	chrIII	10676375	10676375	C	T	cnt-2	cnt-2:NM_001027667:exon8:c.C2415T:p.I805I,:NM_001027665:exon9:c.C3027T:p.I1009I,:NM_001027668:exon2:c.C123T:p.I41I,:NM_001027666:exon10:c.C2559T:p.I853I,		hom-181.84-6
synonymous SNV	1	chrV	13146398	13146398	C	T	dhc-3	dhc-3:NM_073871:exon21:c.C5298T:p.R1766R,		hom-182.84-6
nonsynonymous SNV	1	chrII	10174028	10174028	C	T	F33H1.3	F33H1.3:NM_063792:exon5:c.C887T:p.P296L,		hom-183.84-6
nonsynonymous SNV	1	chrIII	10728816	10728816	C	T	tat-3	tat-3:NM_066962:exon3:c.G757A:p.A253T,		hom-184.84-6
nonsynonymous SNV	1	chrIV	7540986	7540986	G	A	R05G6.1	R05G6.1:NM_068818:exon5:c.G580A:p.V194I,		hom-185.84-6
synonymous SNV	1	chrIV	2279099	2279099	G	A	lin-1	lin-1:NM_001027880:exon3:c.C195T:p.T65T,		hom-186.84-6
nonsynonymous SNV	1	chrII	12515830	12515830	C	T	srh-61	srh-61:NM_064271:exon2:c.G470A:p.S157N,		hom-188.84-6
synonymous SNV	1	chrIV	10626402	10626402	G	A	R09H10.5	R09H10.5:NM_069563:exon10:c.C1116T:p.R372R,		hom-200.80-7
nonsynonymous SNV	1	chrX	9035560	9035560	G	A	nep-22	nep-22:NM_077127:exon5:c.G527A:p.G176E,		hom-201.80-7
nonsynonymous SNV	1	chrII	12919863	12919863	A	G	wago-4	wago-4:NM_064350:exon2:c.A304G:p.K102E,		hom-210.80-7
nonsynonymous SNV	1	chrIV	9126327	9126327	G	A	nrfl-1	nrfl-1:NM_001276833:exon1:c.G50A:p.C17Y,		hom-211.79-8
nonsynonymous SNV	1	chrI	3378849	3378849	C	T	W05F2.4	W05F2.4:NM_001262432:exon9:c.G1153A:p.A385T,W05F2.4:NM_001262433:exon31:c.G4519A:p.A1507T,W05F2.4:NM_001037894:exon31:c.G4384A:p.A1462T,W05F2.4:NM_001037895:exon7:c.G1069A:p.A357T,W05F2.4:NM_001262429:exon7:c.G1069A:p.A357T,		hom-211.80-7
synonymous SNV	1	chrI	4377850	4377850	C	T	cec-10	cec-10:NM_058959:exon6:c.C1548T:p.V516V,		hom-211.80-7
nonsynonymous SNV	1	chrIV	4381962	4381962	G	A	F55F10.1	F55F10.1:NM_001276819:exon17:c.G11717A:p.G3906E,F55F10.1:NM_068150:exon17:c.G11735A:p.G3912E,		hom-212.81-7
synonymous SNV	1	chrV	6224259	6224259	C	T	W06H8.6	W06H8.6:NM_072195:exon6:c.G753A:p.L251L,		hom-215.80-7
nonsynonymous SNV	1	chrI	11711432	11711432	T	A	oac-19	oac-19:NM_060583:exon4:c.A607T:p.I203L,		hom-215.80-7
stopgain SNV	1	chrIII	12041545	12041545	G	A	Y79H2A.4	Y79H2A.4:NM_067168:exon2:c.G200A:p.W67X,		hom-215.84-6
nonsynonymous SNV	1	chrV	13661549	13661549	C	T	letm-1	letm-1:NM_073981:exon2:c.C212T:p.A71V,letm-1:NM_073980:exon2:c.C212T:p.A71V,		hom-217.79-8
nonsynonymous SNV	1	chrIII	4419859	4419859	C	T	cku-80	cku-80:NM_065498:exon1:c.C32T:p.T11I,		hom-220.80-7
stopgain SNV	1	chrX	5893511	5893511	G	A	F49E10.2	F49E10.2:NM_076585:exon10:c.G2070A:p.W690X,F49E10.2:NM_076586:exon10:c.G2070A:p.W690X,		hom-221.80-7
nonsynonymous SNV	1	chrIV	4698530	4698530	G	A	ogdh-1	ogdh-1:NM_068216:exon7:c.C2689T:p.P897S,		hom-221.80-7
nonsynonymous SNV	1	chrX	11346503	11346503	G	A		:NM_077498:exon1:c.G112A:p.A38T,		hom-238.78-8
synonymous SNV	1	chrI	9415506	9415506	G	A	C17E4.20	C17E4.20:NM_001264151:exon2:c.G429A:p.E143E,		hom-243.78-8
nonsynonymous SNV	1	chrIII	5397867	5397867	C	T	Y32H12A.8	Y32H12A.8:NM_065750:exon15:c.G3133A:p.D1045N,		hom-243.78-8
nonsynonymous SNV	1	chrX	6458516	6458516	G	A	pept-1	pept-1:NM_076686:exon4:c.G424A:p.V142I,		hom-246.78-8
nonsynonymous SNV	1	chrIV	11375638	11375638	G	A	cbd-1	cbd-1:NM_069744:exon6:c.G2435A:p.R812K,		hom-246.80-7
nonsynonymous SNV	1	chrX	942463	942463	G	A	F53H8.3	F53H8.3:NM_075780:exon12:c.G1628A:p.S543N,		hom-247.78-8
nonsynonymous SNV	1	chrX	4199549	4199549	G	A	F20B6.5	F20B6.5:NM_076312:exon2:c.C275T:p.S92F,		hom-250.78-8
nonsynonymous SNV	1	chrV	4117793	4117793	C	T	T05B4.9	T05B4.9:NM_071745:exon3:c.G530A:p.G177E,		hom-251.78-8
stoploss SNV	1	chrV	3670487	3670487	A	T		:NM_001269099:exon5:c.A765T:p.X255C,Y39H10B.2:NM_001269100:exon3:c.A486T:p.X162C,		hom-253.78-8
nonsynonymous SNV	1	chrII	9607920	9607920	C	T	T15H9.6	T15H9.6:NM_063666:exon1:c.G1417A:p.E473K,		hom-253.81-7
nonsynonymous SNV	1	chrIV	11564861	11564861	G	A	sec-24.1	sec-24.1:NM_069777:exon4:c.C1178T:p.S393F,		hom-271.78-9
nonsynonymous SNV	1	chrII	12919521	12919521	C	T	wago-4	wago-4:NM_064350:exon1:c.C14T:p.P5L,		hom-271.78-9
synonymous SNV	1	chrI	3814993	3814993	C	T	ubr-1	ubr-1:NM_058830:exon5:c.G1431A:p.Q477Q,		hom-275.78-8
nonsynonymous SNV	1	chrIV	1352779	1352779	G	A	rfc-2	rfc-2:NM_067668:exon7:c.G902A:p.C301Y,		hom-277.78-9
nonsynonymous SNV	1	chrI	13426563	13426563	C	T	Y40B1B.7	Y40B1B.7:NM_060962:exon3:c.G332A:p.R111H,		hom-280.78-9
synonymous SNV	1	chrV	13592939	13592939	C	T	F53F4.3	F53F4.3:NM_073966:exon4:c.C663T:p.F221F,		hom-283.78-9
nonsynonymous SNV	1	chrIII	734077	734077	C	T		:NM_064846:exon4:c.G1726A:p.A576T,		hom-285.78-9
synonymous SNV	1	chrI	3349849	3349849	C	T	Y44E3A.6	Y44E3A.6:NM_171835:exon1:c.G45A:p.E15E,Y44E3A.6:NM_170842:exon1:c.G45A:p.E15E,		hom-285.78-9
synonymous SNV	1	chrIV	4494290	4494290	G	A	ZK180.7	ZK180.7:NM_001129362:exon3:c.G360A:p.T120T,		hom-288.78-9
nonsynonymous SNV	1	chrV	11514398	11514398	C	T	C55A6.6	C55A6.6:NM_073519:exon2:c.G268A:p.G90R,		hom-296.78-9
nonframeshift insertion	2	chrV	13647350	13647350	-	ATCCCG	H37A05.4	H37A05.4:NM_001028846:exon2:c.527_528insCGGGAT:p.M176delinsIGM,		hom-306-1		hom-334.14-3
nonsynonymous SNV	1	chrII	10507549	10507549	C	T	F59B10.2	F59B10.2:NM_063862:exon6:c.G1322A:p.R441K,		hom-312.77-10
nonsynonymous SNV	1	chrV	12091093	12091093	C	T		:NM_073631:exon7:c.C1339T:p.L447F,		hom-317.77-10
nonsynonymous SNV	1	chrV	948277	948277	G	A	Y50D4C.6	Y50D4C.6:NM_171435:exon3:c.C482T:p.A161V,		hom-32.74-2
synonymous SNV	1	chrI	2384686	2384686	C	T		:NM_170824:exon14:c.G2748A:p.Q916Q,Y39G10AR.18:NM_170825:exon6:c.G1668A:p.Q556Q,		hom-320.77-10
nonsynonymous SNV	1	chrIV	16946331	16946331	G	A	Y116A8C.9	Y116A8C.9:NM_070609:exon4:c.C272T:p.A91V,		hom-324.77-11
synonymous SNV	1	chrV	19203560	19203560	C	T	Y39B6A.1	Y39B6A.1:NM_171608:exon1:c.G9A:p.V3V,		hom-332.77-11
nonsynonymous SNV	1	chrIII	8753292	8753292	C	T	ZK370.8	ZK370.8:NM_066531:exon7:c.G1077A:p.M359I,		hom-34.74-2
synonymous SNV	1	chrIII	5058154	5058154	T	C	C45G9.10	C45G9.10:NM_171113:exon10:c.A2139G:p.G713G,C45G9.10:NM_171114:exon6:c.A1641G:p.G547G,		hom-35.74-2
nonsynonymous SNV	1	chrIV	13508082	13508082	G	A	seld-1	seld-1:NM_070203:exon3:c.G988A:p.E330K,		hom-354.77-11
nonsynonymous SNV	1	chrV	432292	432292	T	C	B0554.4	B0554.4:NM_070797:exon5:c.T1172C:p.V391A,		hom-36.74-2
synonymous SNV	1	chrII	8524142	8524142	C	T	T13H5.4	T13H5.4:NM_063398:exon4:c.G1035A:p.E345E,		hom-362.77-11
nonsynonymous SNV	1	chrV	7623264	7623264	C	A	C50E3.13	C50E3.13:NM_072568:exon4:c.G398T:p.G133V,		hom-38.74-2
synonymous SNV	1	chrIV	15042463	15042463	G	A		:NM_001268924:exon5:c.G1755A:p.G585G,		hom-381.77-12
nonsynonymous SNV	1	chrIII	4530495	4530495	A	G	cdh-4	cdh-4:NM_001267989:exon1:c.A5G:p.Q2R,		hom-381.90-2
nonsynonymous SNV	1	chrIV	1960093	1960093	G	A	F52C12.1	F52C12.1:NM_067748:exon2:c.G136A:p.V46I,		hom-389.77-12
nonsynonymous SNV	1	chrV	3261396	3261396	T	C	srbc-5	srbc-5:NM_071495:exon3:c.T505C:p.C169R,		hom-39.74-1
synonymous SNV	1	chrV	15817759	15817759	C	G	abf-3	abf-3:NM_074549:exon1:c.G69C:p.L23L,		hom-39.74-2
nonsynonymous SNV	1	chrIII	9328476	9328476	T	C	C40H1.3	C40H1.3:NM_066652:exon2:c.A691G:p.T231A,		hom-395.77-13
synonymous SNV	1	chrX	2845976	2845976	T	A	kin-29	kin-29:NM_076092:exon14:c.A2106T:p.S702S,		hom-40.74-1
nonsynonymous SNV	1	chrV	14803357	14803357	A	G		:NM_001269692:exon3:c.T479C:p.V160A,:NM_001129408:exon11:c.T2045C:p.V682A,:NM_001269690:exon10:c.T1610C:p.V537A,:NM_001269691:exon9:c.T1295C:p.V432A,		hom-40.74-2
synonymous SNV	1	chrIV	14408701	14408701	G	A	F55B11.1	F55B11.1:NM_070346:exon9:c.C1857T:p.I619I,		hom-40.74-2
nonsynonymous SNV	1	chrIV	14063234	14063234	C	A		:NM_182290:exon4:c.G589T:p.G197C,:NM_070292:exon4:c.G589T:p.G197C,:NM_001276882:exon3:c.G406T:p.G136C,:NM_070294:exon3:c.G667T:p.G223C,		hom-41.74-2
synonymous SNV	1	chrV	2045108	2045108	G	A	Y40B10A.5	Y40B10A.5:NM_071156:exon3:c.C192T:p.F64F,		hom-41.74-2
synonymous SNV	1	chrIII	1177793	1177793	C	T	cdh-12	cdh-12:NM_064939:exon21:c.C7686T:p.L2562L,cdh-12:NM_001276770:exon21:c.C7686T:p.L2562L,		hom-417.78-5
nonsynonymous SNV	1	chrIII	1663960	1663960	G	C	Y22D7AL.16	Y22D7AL.16:NM_065038:exon4:c.C154G:p.R52G,		hom-42.41-2
nonsynonymous SNV	1	chrV	17088378	17088378	T	A		:NM_074926:exon5:c.A845T:p.Y282F,		hom-42.74-2
nonsynonymous SNV	1	chrI	7151707	7151707	C	T	K07G5.6	K07G5.6:NM_059622:exon2:c.G50A:p.R17Q,		hom-42.74-2
nonsynonymous SNV	1	chrIV	6323389	6323389	G	A	Y73B6BL.29	Y73B6BL.29:NM_068561:exon6:c.G883A:p.G295R,		hom-42.74-2
stopgain SNV	1	chrII	5624423	5624423	G	A	npl-4.2	npl-4.2:NM_062693:exon4:c.G1385A:p.W462X,npl-4.2:NM_062692:exon4:c.G1385A:p.W462X,		hom-42.74-2
nonsynonymous SNV	1	chrIV	3690646	3690646	G	A	taf-6.2	taf-6.2:NM_067996:exon6:c.C1279T:p.L427F,		hom-42.74-2
synonymous SNV	1	chrIII	12079090	12079090	G	A	nob-1	nob-1:NM_067174:exon3:c.C699T:p.S233S,		hom-428.77-13
nonsynonymous SNV	1	chrIV	4663000	4663000	A	T	jmjd-1.2	jmjd-1.2:NM_068209:exon7:c.A1274T:p.D425V,jmjd-1.2:NM_068210:exon6:c.A1235T:p.D412V,		hom-429.77-14
nonsynonymous SNV	1	chrV	345253	345253	A	G	wago-10	wago-10:NM_070776:exon4:c.A1223G:p.Y408C,		hom-43.53-1
nonsynonymous SNV	1	chrV	533949	533949	A	G		:NM_070835:exon6:c.A1090G:p.K364E,nhr-58:NM_001028909:exon4:c.A883G:p.K295E,		hom-43.74-2
nonsynonymous SNV	1	chrIV	12865301	12865301	C	A	gcy-18	gcy-18:NM_070048:exon15:c.C3056A:p.T1019K,		hom-43.74-2
nonsynonymous SNV	1	chrI	6457901	6457901	A	T	rab-10	rab-10:NM_059456:exon3:c.T442A:p.F148I,		hom-43.74-2
nonsynonymous SNV	1	chrI	9482077	9482077	G	C	F30A10.12	F30A10.12:NM_001026259:exon1:c.G324C:p.K108N,		hom-436.77-14
frameshift deletion	1	chrV	12967701	12967701	C	-	R186.8	R186.8:NM_001028914:exon2:c.28delG:p.V10fs,		hom-45.70-2
nonsynonymous SNV	1	chrIV	14467541	14467541	G	A		:NM_001268881:exon7:c.G1376A:p.G459E,dld-1:NM_001268882:exon3:c.G341A:p.G114E,		hom-455.77-12
nonsynonymous SNV	1	chrV	3271825	3271825	C	T	T28A11.20	T28A11.20:NM_071501:exon5:c.G859A:p.E287K,		hom-457.77-15
nonsynonymous SNV	1	chrIV	10543878	10543878	G	A		:NM_069546:exon4:c.C371T:p.A124V,		hom-473.77-15
nonsynonymous SNV	1	chrV	17976170	17976170	C	T		:NM_001269834:exon5:c.G721A:p.E241K,:NM_001269835:exon4:c.G430A:p.E144K,:NM_001269836:exon3:c.G331A:p.E111K,		hom-50.53-1
nonsynonymous SNV	1	chrIII	7380655	7380655	C	T	hmg-4	hmg-4:NM_066232:exon2:c.G769A:p.V257M,		hom-50.74-2
nonsynonymous SNV	1	chrIII	7380645	7380645	A	G	hmg-4	hmg-4:NM_066232:exon2:c.T779C:p.L260S,		hom-50.74-2
nonsynonymous SNV	1	chrIV	7582370	7582370	G	A	nol-10	nol-10:NM_068832:exon6:c.G1436A:p.S479N,		hom-532.77-16
nonsynonymous SNV	1	chrIV	431139	431139	C	T	hum-8	hum-8:NM_001028377:exon11:c.G3013A:p.E1005K,		hom-603.77-18
nonsynonymous SNV	1	chrI	7242028	7242028	C	T	dhp-1	dhp-1:NM_001026412:exon4:c.G528A:p.M176I,		hom-70.28-3
nonsynonymous SNV	1	chrI	12305120	12305120	C	T	F56H6.9	F56H6.9:NM_060709:exon8:c.C1160T:p.S387F,		hom-71.28-3
nonsynonymous SNV	1	chrIV	325827	325827	C	T	col-101	col-101:NM_067504:exon3:c.G676A:p.G226R,		hom-72.28-3
nonsynonymous SNV	1	chrII	10460926	10460926	G	A	ZK673.11	ZK673.11:NM_001047369:exon5:c.G697A:p.E233K,ZK673.11:NM_001047370:exon4:c.G670A:p.E224K,ZK673.11:NM_001267321:exon6:c.G784A:p.E262K,		hom-73.28-2
nonsynonymous SNV	1	chrII	15126027	15126027	C	T	Y53F4B.23	Y53F4B.23:NM_064708:exon3:c.C344T:p.A115V,		hom-75.28-3
synonymous SNV	1	chrI	14759966	14759966	C	T	rps-26	rps-26:NM_061170:exon1:c.C42T:p.N14N,		hom-76.28-3
nonsynonymous SNV	1	chrII	5851904	5851904	C	T	H41C03.2	H41C03.2:NM_062766:exon1:c.G115A:p.A39T,		hom-78.28-3
nonsynonymous SNV	1	chrII	1243478	1243478	C	T	lin-42	lin-42:NM_001027006:exon2:c.G269A:p.G90E,lin-42:NM_001027007:exon2:c.G269A:p.G90E,		hom-78.28-3
nonsynonymous SNV	1	chrV	9811832	9811832	C	T	sru-29	sru-29:NM_073131:exon2:c.C347T:p.A116V,		hom-78.28-3
nonsynonymous SNV	1	chrV	13192450	13192450	C	T	sun-1	sun-1:NM_073880:exon4:c.G931A:p.G311R,		hom-79.28-3
synonymous SNV	1	chrIII	3378616	3378616	C	T	hecw-1	hecw-1:NM_065296:exon13:c.G2139A:p.Q713Q,		hom-80.28-3
nonsynonymous SNV	1	chrI	8481650	8481650	C	G	D1081.5	D1081.5:NM_059898:exon2:c.C401G:p.T134R,		hom-96.28-1
synonymous SNV	29	chrII	3835940	3835940	A	G	oac-4	oac-4:NM_062264:exon1:c.T78C:p.F26F,	het-1426.77-37	het-2015.77-21	het-5002.77-44	het-1281.77-52	het-2135.77-62	het-2096.77-34	het-1750.77-27	het-3423.77-38	het-1728.77-32	het-2107.77-34	het-6051.77-35	het-4474.77-48	het-1237.77-48	het-3908.77-45	het-1356.77-43
frameshift deletion	28	chrI	232099	232099	G	-	Y48G1BM.6	Y48G1BM.6:NM_058301:exon12:c.3373delC:p.Q1125fs,	het-1429.73-38	hom-343.77-4	het-1518.73-34	het-1006.73-32	het-1322.73-30	het-756.73-11	het-266.73-10	het-1351.73-33	het-829.73-34	het-456.73-16	het-695.73-17	het-806.73-24	het-1456.73-36	het-219.73-19	het-775.73-27
nonsynonymous SNV	27	chrI	232066	232066	C	A	Y48G1BM.6	Y48G1BM.6:NM_058301:exon12:c.G3406T:p.A1136S,	het-1438.77-29	hom-352.80-4	het-1529.77-34	het-1015.77-36	het-1359.77-25	het-765.77-10	het-275.77-10	het-1360.77-34	het-838.77-28		het-704.77-11	het-818.77-24	het-1465.77-28	het-228.77-13	het-784.77-21
nonsynonymous SNV	27	chrX	9460194	9460194	A	C	ZK899.5	ZK899.5:NM_077191:exon3:c.T585G:p.D195E,	het-145.74-7	hom-39.74-2	het-162.77-12	hom-449.77-13	het-242.77-14	het-178.74-7	hom-142.03-4	het-95.03-5	het-203.79-10	het-124.96-8		het-166.82-9	het-277.77-19	het-231.77-13	het-151.77-9
nonsynonymous SNV	6	chrII	7123956	7123956	A	G	F10E7.2	F10E7.2:NM_063074:exon4:c.A335G:p.D112G,	het-32.77-18	hom-100.03-4						het-107.77-10				het-34.77-12
frameshift insertion	27	chrX	1417328	1417328	-	AACTCTTTTCCTTTCCTCAGTCACCGCGTTGGGGGGTTTTTCGAAGGTACCTCTAACTTGGTGACTGAGGAAAGGAAAAGAGTTTTTG	F19G12.4	F19G12.4:NM_075866:exon1:c.30_31insAACTCTTTTCCTTTCCTCAGTCACCGCGTTGGGGGGTTTTTCGAAGGTACCTCTAACTTGGTGACTGAGGAAAGGAAAAGAGTTTTTG:p.Q10fs,	het-3367.19-15	hom-5720.74-10	het-5462.73-18	het-32729.73-20	het-32856.19-21	het-32847.19-16	het-4210.73-16	het-7618.73-23	het-32729.73-12	het-2615.74-9	hom-2605.25-5	het-4792.73-21	het-6662.73-19	het-8350.73-26	het-5116.73-14
nonframeshift insertion	3	chrI	7781350	7781350	-	CCATCCCGATCCATCCCGATCCATCCCGATTCACCTCGATCCATCCCGATCCACCTCGAA	VH15N14R.1	VH15N14R.1:NM_059754:exon3:c.463_464insTTCGAGGTGGATCGGGATGGATCGAGGTGAATCGGGATGGATCGGGATGGATCGGGATGG:p.D155delinsVRGGSGWIEVNRDGSGWIGMD,	het-67.14-5		hom-1084.86-7	hom-1134.86-7
frameshift insertion	1	chrV	11350282	11350282	-	CTCA	npr-25	npr-25:NM_073482:exon4:c.689_690insTGAG:p.R230fs,	hom-117.37-10
nonsynonymous SNV	1	chrII	5580969	5580969	G	A	T25E4.2	T25E4.2:NM_062680:exon5:c.C947T:p.S316F,	hom-1338.77-21
nonsynonymous SNV	1	chrII	15054494	15054494	G	A	Y53F4B.16	Y53F4B.16:NM_064700:exon2:c.C61T:p.L21F,	hom-137.90-5
frameshift insertion	1	chrII	10314020	10314020	-	ATAGTTG	gcy-5	gcy-5:NM_063818:exon8:c.1261_1262insCAACTAT:p.Y421fs,	hom-188.52-9
nonsynonymous SNV	1	chrV	18986892	18986892	G	A	reps-1	reps-1:NM_171569:exon6:c.C976T:p.L326F,	hom-222.80-7
nonsynonymous SNV	1	chrI	12917802	12917802	G	A	fkb-8	fkb-8:NM_001026554:exon4:c.G763A:p.G255R,	hom-253.78-8
nonsynonymous SNV	1	chrIV	2243430	2243430	G	A	M70.2	M70.2:NM_067780:exon2:c.G328A:p.D110N,	hom-283.78-9
nonsynonymous SNV	1	chrIV	3955326	3955326	G	A	clec-73	clec-73:NM_068044:exon3:c.C748T:p.P250S,	hom-292.77-11
nonsynonymous SNV	1	chrIII	1558205	1558205	G	A	Y67D2.7	Y67D2.7:NM_065020:exon3:c.C208T:p.P70S,	hom-323.77-10
nonsynonymous SNV	1	chrIII	12874987	12874987	G	A	hpo-21	hpo-21:NM_067275:exon1:c.G58A:p.A20T,	hom-327.77-11
nonsynonymous SNV	1	chrIV	12373510	12373510	G	A	wdr-46	wdr-46:NM_069957:exon3:c.G967A:p.E323K,	hom-341.77-11
nonsynonymous SNV	1	chrIII	1461033	1461033	A	G	Y82E9BR.1	Y82E9BR.1:NM_065009:exon5:c.A448G:p.T150A,	hom-350.77-11
nonsynonymous SNV	1	chrI	183762	183762	G	A	atm-1	atm-1:NM_058292:exon3:c.G242A:p.R81Q,	hom-354.77-11
nonsynonymous SNV	1	chrI	7931980	7931980	G	A	nmy-2	nmy-2:NM_059785:exon6:c.C1919T:p.A640V,	hom-356.77-11
nonsynonymous SNV	1	chrI	14714222	14714222	G	A		:NM_001265480:exon5:c.G855A:p.M285I,:NM_001265479:exon9:c.G1536A:p.M512I,:NM_001265481:exon1:c.G84A:p.M28I,	hom-368.77-12
nonsynonymous SNV	1	chrI	12214643	12214643	G	A	C15C6.4	C15C6.4:NM_060682:exon4:c.G415A:p.V139I,	hom-369.77-12
nonsynonymous SNV	1	chrIV	9853504	9853504	G	A	ssq-1	ssq-1:NM_069367:exon3:c.G839A:p.G280D,	hom-375.77-12
nonsynonymous SNV	1	chrV	12780974	12780974	C	T	ZC455.1	ZC455.1:NM_001269529:exon6:c.C661T:p.P221S,ZC455.1:NM_001129604:exon10:c.C1144T:p.P382S,ZC455.1:NM_001129603:exon5:c.C655T:p.P219S,ZC455.1:NM_001269527:exon11:c.C1240T:p.P414S,ZC455.1:NM_001269528:exon9:c.C1066T:p.P356S,ZC455.1:NM_001269526:exon12:c.C1318T:p.P440S,	hom-380.77-13
nonsynonymous SNV	1	chrI	2325782	2325782	G	A	Y39G10AR.15	Y39G10AR.15:NM_058562:exon5:c.C1061T:p.S354F,	hom-383.77-13
nonsynonymous SNV	1	chrII	11046484	11046484	C	T	F33A8.4	F33A8.4:NM_063967:exon7:c.G1148A:p.R383H,	hom-385.77-13
nonsynonymous SNV	1	chrIII	5544324	5544324	G	A	D1044.1	D1044.1:NM_065784:exon1:c.G61A:p.E21K,	hom-387.77-12
nonsynonymous SNV	1	chrI	5984149	5984149	G	A	C06A5.6	C06A5.6:NM_059329:exon4:c.C1567T:p.P523S,	hom-389.77-12
nonsynonymous SNV	1	chrV	18127847	18127847	G	A	fbxa-211	fbxa-211:NM_075137:exon2:c.G145A:p.D49N,	hom-408.77-13
nonsynonymous SNV	1	chrI	1737066	1737066	G	A		:NM_058485:exon8:c.G5599A:p.A1867T,:NM_001262110:exon4:c.G3610A:p.A1204T,	hom-449.77-13
nonsynonymous SNV	1	chrI	8735230	8735230	G	A	prp-4	prp-4:NM_059962:exon3:c.C341T:p.S114F,	hom-454.77-14
nonsynonymous SNV	1	chrIV	332240	332240	C	T	F18F11.4	F18F11.4:NM_067505:exon4:c.C842T:p.A281V,	hom-458.77-14
nonsynonymous SNV	1	chrI	6495309	6495309	G	A	uri-1	uri-1:NM_059469:exon3:c.G811A:p.E271K,	hom-459.77-15
nonsynonymous SNV	1	chrIV	846074	846074	C	T	lgc-33	lgc-33:NM_067599:exon1:c.C194T:p.T65I,	hom-460.77-14
nonsynonymous SNV	1	chrI	3920858	3920858	G	A	T20F5.6	T20F5.6:NM_058865:exon8:c.C2147T:p.P716L,	hom-486.77-15
nonsynonymous SNV	1	chrII	5009850	5009850	A	G	F59A6.3	F59A6.3:NM_062522:exon2:c.A1234G:p.T412A,	hom-490.77-15
nonsynonymous SNV	1	chrI	13299325	13299325	G	A	sepa-1	sepa-1:NM_060938:exon1:c.C1366T:p.P456S,	hom-495.77-16
nonsynonymous SNV	1	chrI	7388375	7388375	C	T	C15A11.2	C15A11.2:NM_059686:exon1:c.C269T:p.P90L,	hom-495.77-17
nonsynonymous SNV	1	chrX	5188713	5188713	C	T	zig-6	zig-6:NM_076481:exon2:c.G167A:p.G56E,	hom-496.77-15
nonsynonymous SNV	1	chrIV	16643357	16643357	G	A	Y51H4A.13	Y51H4A.13:NM_070569:exon4:c.C821T:p.T274I,	hom-512.77-16
nonsynonymous SNV	1	chrIV	2988774	2988774	G	A	Y54G2A.26	Y54G2A.26:NM_001028329:exon4:c.C1060T:p.P354S,:NM_001028328:exon6:c.C1246T:p.P416S,	hom-513.77-16
nonsynonymous SNV	1	chrV	17535828	17535828	C	T		:NM_001028497:exon5:c.G941A:p.S314N,C18D4.6:NM_001276987:exon2:c.G116A:p.S39N,	hom-521.77-16
nonsynonymous SNV	1	chrV	1177254	1177254	C	T		:NM_001028981:exon2:c.C481T:p.P161S,	hom-530.77-16
nonsynonymous SNV	1	chrX	11647947	11647947	C	T	T04F8.8	T04F8.8:NM_077544:exon3:c.C430T:p.P144S,T04F8.8:NM_001129707:exon4:c.C376T:p.P126S,	hom-561.77-18
nonsynonymous SNV	1	chrIV	7622381	7622381	G	A		:NM_068836:exon1:c.G1351A:p.E451K,F45E4.3:NM_068837:exon1:c.G1351A:p.E451K,	hom-565.77-19
nonsynonymous SNV	1	chrIV	11780314	11780314	G	A	lpr-2	lpr-2:NM_069830:exon6:c.G619A:p.E207K,	hom-576.77-18
nonsynonymous SNV	1	chrII	14139528	14139528	G	A	K09E4.1	K09E4.1:NM_064551:exon3:c.G673A:p.A225T,	hom-587.77-20
nonsynonymous SNV	1	chrI	4248354	4248354	G	A	tufm-2	tufm-2:NM_058937:exon2:c.G547A:p.E183K,	hom-591.77-19
nonsynonymous SNV	1	chrV	18659392	18659392	A	G		:NM_075243:exon9:c.T1007C:p.I336T,:NM_075241:exon8:c.T812C:p.I271T,	hom-614.77-20
nonsynonymous SNV	1	chrII	5581177	5581177	G	A	T25E4.2	T25E4.2:NM_062680:exon5:c.C739T:p.P247S,	hom-618.77-20
nonsynonymous SNV	1	chrII	9655179	9655179	G	A		:NM_001027338:exon2:c.C190T:p.P64S,ZK1307.1:NM_001027339:exon1:c.C172T:p.P58S,	hom-643.77-20
nonsynonymous SNV	1	chrI	13294825	13294825	G	A	top-1	top-1:NM_001026407:exon2:c.G1001A:p.R334K,top-1:NM_060936:exon3:c.G1217A:p.R406K,	hom-662.77-22
nonsynonymous SNV	1	chrII	9800885	9800885	A	T	cyp-13A6	cyp-13A6:NM_063712:exon6:c.T1473A:p.N491K,	hom-663.77-20
frameshift deletion	1	chrI	10084767	10084767	G	-	mut-16	mut-16:NM_060259:exon13:c.2717delG:p.R906fs,mut-16:NM_060260:exon13:c.2705delG:p.R902fs,	hom-664.73-17
nonsynonymous SNV	1	chrI	4142583	4142583	G	A	poml-2	poml-2:NM_058905:exon4:c.C866T:p.A289V,	hom-666.77-20
nonsynonymous SNV	1	chrI	1726979	1726979	G	A		:NM_058485:exon4:c.G1387A:p.G463R,Y71G12B.11:NM_001026647:exon4:c.G1387A:p.G463R,	hom-667.77-20
nonsynonymous SNV	1	chrII	3506825	3506825	T	A	cyh-1	cyh-1:NM_062163:exon5:c.T440A:p.M147K,	hom-690.77-22
nonsynonymous SNV	1	chrV	1455709	1455709	C	T	R09B5.12	R09B5.12:NM_071019:exon3:c.C374T:p.P125L,	hom-695.77-21
nonsynonymous SNV	1	chrI	9176642	9176642	G	A	pyk-1	pyk-1:NM_001026240:exon5:c.G1186A:p.D396N,pyk-1:NM_060058:exon6:c.G1393A:p.D465N,pyk-1:NM_060057:exon6:c.G1279A:p.D427N,pyk-1:NM_001264085:exon6:c.G2332A:p.D778N,pyk-1:NM_001026241:exon6:c.G1267A:p.D423N,	hom-701.77-21
nonsynonymous SNV	1	chrII	8038414	8038414	G	A	ubh-4	ubh-4:NM_063283:exon3:c.C880T:p.L294F,	hom-709.77-22
nonsynonymous SNV	1	chrII	10477469	10477469	G	C	ZK666.4	ZK666.4:NM_063856:exon1:c.G271C:p.A91P,	hom-716.77-22
nonsynonymous SNV	1	chrI	8419765	8419765	G	A	sin-3	sin-3:NM_001128970:exon5:c.G1772A:p.G591E,sin-3:NM_059883:exon5:c.G1772A:p.G591E,	hom-726.77-22
nonsynonymous SNV	1	chrI	7070500	7070500	G	A	W01A8.5	W01A8.5:NM_059601:exon5:c.G851A:p.R284H,	hom-728.77-23
stopgain SNV	1	chrIV	10092084	10092084	G	A	C04G2.2	C04G2.2:NM_069431:exon5:c.G936A:p.W312X,	hom-745.77-22
nonsynonymous SNV	1	chrX	8665300	8665300	C	T		:NM_001029607:exon10:c.C2053T:p.P685S,	hom-770.77-23
nonsynonymous SNV	1	chrII	7730472	7730472	G	T		:NM_063224:exon12:c.G3792T:p.K1264N,cpna-2:NM_001026713:exon12:c.G3792T:p.K1264N,	hom-795.77-23
nonsynonymous SNV	1	chrI	6040831	6040831	G	A	tag-146	tag-146:NM_059343:exon8:c.G1216A:p.E406K,	hom-854.77-26
nonframeshift insertion	9	chrV	6392850	6392850	-	TTGGTGACAATGTGGAAACAA	gfi-1	gfi-1:NM_072225:exon5:c.6292_6293insTTGTTTCCACATTGTCACCAA:p.T2098delinsIVSTLSPT,	hom-473.77-31		hom-368.80-25			hom-292.87-12		hom-192.14-22					hom-235.52-32

## Sheet: 09-01-13
TypeOfVariation	NumberOfSamples	Chromosome	LocationStart	LocationEnd	Reference	Alternate	Gene	GeneInfo		tr341	tr342	tr374	tr373	tr350	tr333	tr379	tr332	tr349	tr347
										dlk-1	sek-3	dlk-1	sek-3	dlk-1	dlk-1	dlk-1	dlk-1	dlk-1	pmk-3
nonsynonymous SNV	1	chrI	12569780	12569780	C	T	dlk-1	:NM_001026273:exon6:c.G1045A:p.G349S,dlk-1:NM_001026274:exon6:c.G1045A:p.G349S,:NM_001026272:exon6:c.G1045A:p.G349S,dlk-1:NM_001136297:exon4:c.G826A:p.G276S,	.	hom-671.77-22
nonsynonymous SNV	1	chrX	5019349	5019349	G	A	sek-3	:NM_171675:exon7:c.G662A:p.G221E,ZC449.3:NM_171676:exon5:c.G542A:p.G181E,	.		hom-1301.77-40
stopgain SNV	1	chrI	12570644	12570644	C	T	dlk-1	:NM_001026273:exon4:c.G384A:p.W128X,dlk-1:NM_001026274:exon4:c.G384A:p.W128X,:NM_001026272:exon4:c.G384A:p.W128X,dlk-1:NM_001136297:exon2:c.G165A:p.W55X,	.			hom-579.77-23
stopgain SNV	1	chrX	5020492	5020492	C	T	sek-3	:NM_171675:exon11:c.C1102T:p.R368X,ZC449.3:NM_171676:exon9:c.C982T:p.R328X,	.				hom-1231.77-35
stopgain SNV	1	chrI	12566755	12566755	G	A	dlk-1	:NM_001026273:exon10:c.C2632T:p.Q878X,:NM_001026272:exon10:c.C2653T:p.Q885X,dlk-1:NM_001265008:exon1:c.C490T:p.Q164X,dlk-1:NM_001136297:exon8:c.C2434T:p.Q812X,	.					hom-1297.77-43
nonsynonymous SNV	1	chrI	12569623	12569623	G	A	dlk-1	:NM_001026273:exon6:c.C1202T:p.A401V,dlk-1:NM_001026274:exon6:c.C1202T:p.A401V,:NM_001026272:exon6:c.C1202T:p.A401V,dlk-1:NM_001136297:exon4:c.C983T:p.A328V,	.						hom-1401.77-42
stopgain SNV	1	chrI	12569232	12569232	G	A	dlk-1	:NM_001026273:exon7:c.C1465T:p.Q489X,dlk-1:NM_001026274:exon7:c.C1465T:p.Q489X,:NM_001026272:exon7:c.C1465T:p.Q489X,dlk-1:NM_001136297:exon5:c.C1246T:p.Q416X,	.							hom-771.77-27
nonsynonymous SNV	1	chrI	12570589	12570589	C	T	dlk-1	:NM_001026273:exon4:c.G439A:p.G147R,dlk-1:NM_001026274:exon4:c.G439A:p.G147R,:NM_001026272:exon4:c.G439A:p.G147R,dlk-1:NM_001136297:exon2:c.G220A:p.G74R,	.								hom-1196.77-37
nonsynonymous SNV	1	chrI	12569931	12569931	C	T	dlk-1	:NM_001026273:exon5:c.G1001A:p.G334E,dlk-1:NM_001026274:exon5:c.G1001A:p.G334E,:NM_001026272:exon5:c.G1001A:p.G334E,dlk-1:NM_001136297:exon3:c.G782A:p.G261E,	.									hom-655.77-17
splicing mutation							pmk-3	splice acceptor mutation (g2817a)											homozygous
frameshift deletion	2	chrV	5084618	5084619	GA	-	Y58A7A.4	Y58A7A.4:NM_071960:exon2:c.326_327del:p.109_109del,	.		hom-12895.73-2					hom-8721.73-2
frameshift deletion	1	chrII	14305682	14305682	C	-	ctl-1	ctl-1:NM_064578:exon2:c.424delG:p.V142fs,	.		hom-53.70-2
frameshift deletion	1	chrX	17674614	17674614	T	-		:NM_171823:exon5:c.776delT:p.L259fs,:NM_078452:exon5:c.776delT:p.L259fs,:NM_078453:exon4:c.626delT:p.L209fs,:NM_078451:exon5:c.776delT:p.L259fs,:NM_001277052:exon5:c.776delT:p.L259fs,	.	hom-789.73-19
frameshift insertion	2	chrV	17490443	17490443	-	CGGACGTCCGAAAAAC	K03D7.8	K03D7.8:NM_075030:exon2:c.818_819insGTTTTTCGGACGTCCG:p.R273fs,	.		het-1107.73-15							hom-926.84-10
frameshift insertion	2	chrV	5084624	5084624	-	AA	Y58A7A.4	Y58A7A.4:NM_071960:exon2:c.320_321insTT:p.Y107fs,	.		hom-12895.73-14					hom-8721.73-8
frameshift insertion	1	chrII	3115083	3115083	-	T	clec-123	clec-123:NM_062049:exon3:c.469_470insT:p.I157fs,	.	hom-2324.73-22
frameshift insertion	1	chrI	7781350	7781350	-	CCATCCCGATCCATCCCGATCCATCCCGATCCATCCCGATTCACCTCGATCCATCCCGATCCACCTCGAA	VH15N14R.1	VH15N14R.1:NM_059754:exon3:c.463_464insTTCGAGGTGGATCGGGATGGATCGAGGTGAATCGGGATGGATCGGGATGGATCGGGATGGATCGGGATGG:p.D155fs,	.					hom-1044.25-5
frameshift insertion	1	chrI	7781350	7781350	-	CCATCCCGATCCATCCCGATCCATCCCGATTCATCCCGATTCACCTCGATCCATCCCGATCCACCTCGAA	VH15N14R.1	VH15N14R.1:NM_059754:exon3:c.463_464insTTCGAGGTGGATCGGGATGGATCGAGGTGAATCGGGATGAATCGGGATGGATCGGGATGGATCGGGATGG:p.D155fs,	.								hom-126.81-13
frameshift insertion	1	chrV	5232453	5232453	-	TGGT	C52A10.1	C52A10.1:NM_071996:exon7:c.837_838insACCA:p.L280fs,	.								hom-2636.73-39
nonframeshift insertion	2	chrV	13647346	13647346	-	ATCCATCCCGATCCCGATCCAGCCCGATCCCGATCCATCCCGATCCCG	H37A05.4	H37A05.4:NM_001028846:exon2:c.531_532insCGGGATCGGGATGGATCGGGATCGGGCTGGATCGGGATCGGGATGGAT:p.W178delinsRDRDGSGSGWIGIGMDW,	.	het-151.77-5					hom-396.86-7
nonframeshift insertion	7	chrII	3568821	3568821	-	GTTGTGGTTACTGTAGTTGGGATTGGTGTTGTGGTTACTGTAGTTGGAATAGTTGTGGTTACTGTAGTTGGAATAGTCGTGGTTACTGTAGTCGGGATAGGAGTGGGTGTTACGGTTGTTGGAATTGGTGTTGTGGTTACTGTAGTTGGAATTGGTGTTGTGGTTACTGTAGTTGGAATTAGAGTAGAGGTTACTGTAGTCAGAATTGGCGTGGTGGTTACTGTAGTTGGAATTGGTGTTGTGGTTACTGTAGTTGGAATTGGAGTAGAGGTTACTGTAGTCGAAGTTGGTGTTGTGGTTACTGTAGTGGGAATAGTTGTGGTTACTGTAGTTGGAATA	clec-127	clec-127:NM_062179:exon2:c.428_429insTATTCCAACTACAGTAACCACAACTATTCCCACTACAGTAACCACAACACCAACTTCGACTACAGTAACCTCTACTCCAATTCCAACTACAGTAACCACAACACCAATTCCAACTACAGTAACCACCACGCCAATTCTGACTACAGTAACCTCTACTCTAATTCCAACTACAGTAACCACAACACCAATTCCAACTACAGTAACCACAACACCAATTCCAACAACCGTAACACCCACTCCTATCCCGACTACAGTAACCACGACTATTCCAACTACAGTAACCACAACTATTCCAACTACAGTAACCACAACACCAATCCCAACTACAGTAACCACAAC:p.T143delinsTIPTTVTTTI…	.	het-32950.19-113	hom-32729.73-122	het-17649.73-141	het-32799.19-121		hom-32729.73-105	hom-32729.73-110	het-32731.65-121
nonframeshift insertion	7	chrV	5755482	5755482	-	CTGGCCTGGTGGTGGTGGAGGCGGCTT	K09H11.11	K09H11.11:NM_001038406:exon1:c.60_61insAAGCCGCCTCCACCACCACCAGGCCAG:p.Q21delinsKPPPPPPGQQ,	.	het-525.75-14	hom-432.76-8	het-634.19-23	het-311.19-10	het-689.73-14		het-841.19-32		het-112.73-23
nonframeshift insertion	4	chrV	12167405	12167405	-	CCTGGTGGTCCTGGTGGTCCGGCTGGGCATGTGATGCAAGCAGAAGCAGATGAGTGTTGTTCAGCAACTCCAGCTCCTCCAGCTTGTCCATCACCTCCTGGTTCTCCTGCCTCTCCTGGAGCACCATCCTCT	col-37	col-37:NM_073652:exon1:c.329_330insAGAGGATGGTGCTCCAGGAGAGGCAGGAGAACCAGGAGGTGATGGACAAGCTGGAGGAGCTGGAGTTGCTGAACAACACTCATCTGCTTCTGCTTGCATCACATGCCCAGCCGGACCACCAGGACCACCAGG:p.G110delinsGEDGAPGEAGEPGGDGQAGGAGVAEQHSSASACITCPAGPPGPPG,	.		hom-12667.73-56			hom-8269.73-38			hom-19542.73-64		het-22404.73-92
nonframeshift insertion	1	chrX	6304808	6304808	-	TTTGGT	T07H6.1	T07H6.1:NM_171705:exon4:c.359_360insTTTGGT:p.D120delinsDLV,:NM_171704:exon14:c.1901_1902insTTTGGT:p.D634delinsDLV,	.						hom-2778.73-32
nonframeshift insertion	1	chrII	3568821	3568821	-	GTTGTGGTTACTGTAGTTGGGATTGGTGTTGTGGTTACTGTAGTTGGAATAGTTGTGGTTACTGTAGTTGGAATAGTCGTGGTTACTGTAGTCGGGATAGGAGTGGGTGTTACGGTTGTTGGAATTGGTGTTGTGGTTACTGTAGTTGGAATTGGTGTTGTGGTTACTGTAGTTGGAATTGGAGTAGAGGTTACTGTAGTCGAAGTTGGTGTTGTGGTTACTGTAGTGGGAATAGTTGTGGTTACTGTAGTTGGAATA	clec-127	clec-127:NM_062179:exon2:c.428_429insTATTCCAACTACAGTAACCACAACTATTCCCACTACAGTAACCACAACACCAACTTCGACTACAGTAACCTCTACTCCAATTCCAACTACAGTAACCACAACACCAATTCCAACTACAGTAACCACAACACCAATTCCAACAACCGTAACACCCACTCCTATCCCGACTACAGTAACCACGACTATTCCAACTACAGTAACCACAACTATTCCAACTACAGTAACCACAACACCAATCCCAACTACAGTAACCACAAC:p.T143delinsTIPTTVTTTIPTTVTTTPTSTTVTSTPIPTTVTTTPIPTTVTTTPIPTTVTPTPIPTTVTTTIPTTVTTTIPTTVTTTPIPTTVTTT,	.										hom-32729.73-132
nonsynonymous SNV	8	chrI	4765794	4765794	C	A	M04F3.2	M04F3.2:NM_059044:exon1:c.C40A:p.P14T,	.	het-610.77-15	het-331.77-18	het-531.77-15	het-1054.77-12		hom-546.78-6		het-1011.77-18	het-628.77-11	het-866.77-19
nonsynonymous SNV	6	chrIII	7363354	7363354	A	G	numr-1	numr-1:NM_066226:exon1:c.T46C:p.F16L,	.		het-71.77-3			het-40.79-4	hom-99.03-4	het-160.80-5		het-151.03-5	het-85.03-6
nonsynonymous SNV	3	chrIII	7363314	7363314	T	G	numr-1	numr-1:NM_066226:exon1:c.A86C:p.Y29S,	.	hom-106.74-2	het-71.77-4					het-160.80-4
nonsynonymous SNV	1	chrIV	12409907	12409907	G	A	F08G5.1	F08G5.1:NM_001268714:exon4:c.G706A:p.D236N,:NM_001268713:exon5:c.G805A:p.D269N,	.		hom-1015.77-27
nonsynonymous SNV	1	chrV	16529383	16529383	G	A	F36D3.16	F36D3.16:NM_001269780:exon2:c.G385A:p.A129T,	.		hom-1025.77-29
nonsynonymous SNV	2	chrV	5229356	5229356	A	T	Y49G5B.1	Y49G5B.1:NM_071995:exon4:c.A551T:p.E184V,	.	hom-739.77-21	hom-1059.77-35
nonsynonymous SNV	1	chrX	551069	551069	G	A	F57C12.2	F57C12.2:NM_075717:exon2:c.C232T:p.P78S,	.		hom-1091.77-31
nonsynonymous SNV	1	chrIII	2263827	2263827	A	T	Y54F10BM.6	Y54F10BM.6:NM_065127:exon3:c.A494T:p.Y165F,	.		hom-1091.77-32
nonsynonymous SNV	1	chrX	13766077	13766077	G	A	nkb-3	nkb-3:NM_077899:exon7:c.C871T:p.H291Y,	.		hom-1123.77-37
nonsynonymous SNV	1	chrIII	300717	300717	G	A	Y50D7A.1	Y50D7A.1:NM_064783:exon4:c.G588A:p.M196I,	.		hom-1159.77-35
nonsynonymous SNV	1	chrIII	10181303	10181303	C	T	mua-3	mua-3:NM_001027504:exon22:c.C7784T:p.P2595L,mua-3:NM_001027503:exon32:c.C9536T:p.P3179L,	.		hom-1159.77-36
nonsynonymous SNV	1	chrX	7687252	7687252	G	A	C53C9.2	C53C9.2:NM_076898:exon4:c.C929T:p.S310F,	.		hom-1161.77-34
nonsynonymous SNV	1	chrX	1146377	1146377	G	A	R193.2	R193.2:NM_075817:exon7:c.C904T:p.H302Y,	.		hom-1161.77-37
nonsynonymous SNV	1	chrI	3692431	3692431	C	T	D1037.5	D1037.5:NM_058800:exon5:c.G628A:p.D210N,	.		hom-1229.77-40
nonsynonymous SNV	1	chrV	9061488	9061488	G	A	C25E10.12	C25E10.12:NM_072948:exon4:c.C298T:p.H100Y,	.		hom-1248.77-38
nonsynonymous SNV	1	chrII	2291783	2291783	C	T	K09F6.7	K09F6.7:NM_061826:exon3:c.G253A:p.E85K,	.		hom-1266.77-34
nonsynonymous SNV	1	chrIII	906257	906257	G	A		:NM_064888:exon4:c.C1025T:p.S342L,F23H11.4:NM_181959:exon4:c.C1025T:p.S342L,	.		hom-1266.77-35
nonsynonymous SNV	1	chrII	3388306	3388306	C	T	nep-19	nep-19:NM_062128:exon12:c.G2209A:p.E737K,	.		hom-1267.77-35
nonsynonymous SNV	2	chrV	5084635	5084635	T	C	Y58A7A.4	Y58A7A.4:NM_071960:exon2:c.A310G:p.N104D,	.		hom-12904.77-17					hom-8730.77-12
nonsynonymous SNV	2	chrV	5084639	5084639	C	A	Y58A7A.4	Y58A7A.4:NM_071960:exon2:c.G306T:p.K102N,	.		hom-12904.77-18					hom-8730.77-12
nonsynonymous SNV	1	chrV	5084609	5084609	T	G	Y58A7A.4	Y58A7A.4:NM_071960:exon2:c.A336C:p.K112N,	.		hom-12904.77-3
nonsynonymous SNV	1	chrIV	13473204	13473204	G	A	Y38H8A.3	Y38H8A.3:NM_070195:exon3:c.G317A:p.G106D,	.		hom-1301.77-32
nonsynonymous SNV	1	chrIV	2743691	2743691	G	A	nhr-277	nhr-277:NM_067849:exon2:c.G308A:p.G103E,	.		hom-1301.77-40
nonsynonymous SNV	1	chrX	11722045	11722045	G	A	D1053.4	D1053.4:NM_001029342:exon4:c.C245T:p.T82I,	.		hom-1365.77-44
nonsynonymous SNV	1	chrIII	7299051	7299051	C	T	B0361.9	B0361.9:NM_066207:exon2:c.G263A:p.R88H,	.		hom-1371.77-40
nonsynonymous SNV	1	chrII	12850616	12850616	C	T	Y46G5A.28	Y46G5A.28:NM_064332:exon2:c.C176T:p.A59V,	.		hom-1371.77-45
nonsynonymous SNV	1	chrX	13642859	13642859	G	A	acr-9	acr-9:NM_077884:exon11:c.C1294T:p.P432S,	.		hom-1399.77-44
nonsynonymous SNV	1	chrV	12590564	12590564	G	A	ttr-43	ttr-43:NM_073748:exon1:c.C74T:p.S25F,	.		hom-1441.77-40
nonsynonymous SNV	1	chrX	13305032	13305032	G	A	srd-43	srd-43:NM_077814:exon4:c.C536T:p.S179F,	.		hom-1441.77-41
nonsynonymous SNV	1	chrX	9912073	9912073	G	A	F21G4.6	F21G4.6:NM_077262:exon19:c.C3739T:p.R1247C,	.		hom-1441.77-41
nonsynonymous SNV	1	chrIII	7586748	7586748	C	T	R13A5.15	R13A5.15:NM_001268017:exon7:c.G1007A:p.R336Q,	.		hom-1447.77-42
nonsynonymous SNV	1	chrX	11557732	11557732	G	A		:NM_001129643:exon3:c.G280A:p.V94M,C35C5.10:NM_001029274:exon2:c.G208A:p.V70M,	.		hom-1522.77-54
nonsynonymous SNV	1	chrV	8908187	8908187	T	C	frpr-11	frpr-11:NM_072900:exon3:c.T394C:p.C132R,	.		hom-1800.77-57
nonsynonymous SNV	1	chrX	5472157	5472157	G	A	dpyd-1	dpyd-1:NM_076526:exon12:c.G2902A:p.G968R,	.		hom-2056.77-46
nonsynonymous SNV	3	chrV	3282150	3282150	A	T		:NM_071505:exon5:c.A879T:p.K293N,	.		hom-251.28-4		hom-152.28-3					hom-80.74-2
nonsynonymous SNV	1	chrV	689273	689273	C	T	H25P19.1	H25P19.1:NM_070894:exon4:c.C488T:p.T163I,	.		hom-435.77-13
nonsynonymous SNV	1	chrI	14846540	14846540	T	A	F32A7.5	F32A7.5:NM_001026266:exon1:c.T74A:p.L25Q,F32A7.5:NM_001026267:exon1:c.T74A:p.L25Q,F32A7.5:NM_001265527:exon1:c.T74A:p.L25Q,F32A7.5:NM_001026265:exon1:c.T74A:p.L25Q,	.		hom-571.77-21
nonsynonymous SNV	1	chrV	15059085	15059085	C	T	mcm-3	mcm-3:NM_074305:exon3:c.G397A:p.E133K,	.		hom-579.77-19
nonsynonymous SNV	1	chrII	5270588	5270588	C	T	drn-1	drn-1:NM_062588:exon3:c.G259A:p.E87K,	.		hom-741.77-21
nonsynonymous SNV	1	chrIV	368754	368754	G	A		:NM_001028379:exon11:c.C2873T:p.A958V,:NM_001268292:exon11:c.C2873T:p.A958V,:NM_001268291:exon11:c.C2873T:p.A958V,	.		hom-741.77-21
nonsynonymous SNV	1	chrV	9323669	9323669	G	A		:NM_073008:exon2:c.G242A:p.G81E,	.		hom-776.77-22
nonsynonymous SNV	1	chrIII	9633805	9633805	C	T	gei-13	gei-13:NM_066733:exon7:c.G1513A:p.G505S,	.		hom-811.77-23
nonsynonymous SNV	1	chrIII	1127014	1127014	G	A	lgc-46	lgc-46:NM_064937:exon10:c.C1228T:p.L410F,	.		hom-811.77-24
nonsynonymous SNV	1	chrIV	6330403	6330403	G	A	seu-1	seu-1:NM_171359:exon4:c.G427A:p.A143T,:NM_068564:exon4:c.G427A:p.A143T,:NM_068565:exon3:c.G292A:p.A98T,	.		hom-821.77-27
nonsynonymous SNV	1	chrI	1759216	1759216	C	T		:NM_170802:exon2:c.C497T:p.A166V,lin-65:NM_170803:exon2:c.C497T:p.A166V,	.		hom-846.77-23
nonsynonymous SNV	1	chrII	5140445	5140445	C	T	nas-29	nas-29:NM_062552:exon6:c.G662A:p.G221E,	.		hom-853.77-27
nonsynonymous SNV	1	chrI	6929417	6929417	C	T	ztf-4	ztf-4:NM_059575:exon10:c.C998T:p.S333F,	.		hom-881.77-28
nonsynonymous SNV	1	chrII	5183684	5183684	C	T		:NM_170988:exon5:c.G568A:p.G190R,:NM_170989:exon4:c.G460A:p.G154R,	.		hom-907.77-24
nonsynonymous SNV	1	chrIII	13746755	13746755	G	A	tyr-2	tyr-2:NM_067435:exon7:c.G1874A:p.R625K,	.		hom-916.77-25
nonsynonymous SNV	1	chrX	7062417	7062417	G	A	B0403.3	B0403.3:NM_076788:exon2:c.C304T:p.P102S,	.		hom-916.77-26
nonsynonymous SNV	1	chrII	10417174	10417174	C	T		:NM_063838:exon4:c.C236T:p.T79I,E04D5.1:NM_063839:exon4:c.C236T:p.T79I,	.		hom-951.77-28
nonsynonymous SNV	1	chrIV	10455775	10455775	G	A	srb-17	srb-17:NM_069529:exon5:c.C349T:p.P117S,	.		hom-957.77-29
nonsynonymous SNV	1	chrIV	135251	135251	G	A	daf-1	daf-1:NM_001027989:exon4:c.G358A:p.E120K,daf-1:NM_001027988:exon4:c.G358A:p.E120K,	.		hom-957.77-30
nonsynonymous SNV	1	chrIII	12193184	12193184	G	A	osm-12	osm-12:NM_067184:exon9:c.C1595T:p.P532L,	.		hom-961.77-29
nonsynonymous SNV	1	chrV	18368065	18368065	G	A	C08E8.6	C08E8.6:NM_001028466:exon2:c.C206T:p.S69F,	.		hom-966.77-28
nonsynonymous SNV	1	chrIV	17329171	17329171	G	A	ceh-88	ceh-88:NM_070680:exon1:c.G4A:p.D2N,	.		hom-986.77-28
nonsynonymous SNV	1	chrI	3902508	3902508	C	T	magu-3	magu-3:NM_058859:exon5:c.G1060A:p.E354K,	.		hom-986.77-29
nonsynonymous SNV	1	chrI	3548562	3548562	C	T	rde-10	rde-10:NM_058777:exon5:c.C505T:p.L169F,	.		hom-986.77-33
nonsynonymous SNV	1	chrII	3102729	3102729	C	T	clec-121	clec-121:NM_062045:exon2:c.C362T:p.A121V,	.		hom-991.77-30
nonsynonymous SNV	1	chrIV	17385881	17385881	G	A	C30H6.12	C30H6.12:NM_001269023:exon3:c.G295A:p.A99T,:NM_001269022:exon5:c.G385A:p.A129T,	.		hom-991.77-32
nonsynonymous SNV	1	chrIV	14309905	14309905	C	T	Y64G10A.7	Y64G10A.7:NM_001268873:exon12:c.C1817T:p.P606L,Y64G10A.7:NM_001268874:exon11:c.C1637T:p.P546L,	.			hom-1051.77-29
nonsynonymous SNV	1	chrIV	254660	254660	C	T	R02D3.7	R02D3.7:NM_067485:exon3:c.G665A:p.R222Q,	.			hom-1051.77-29
nonsynonymous SNV	1	chrV	18718810	18718810	C	T	Y17D7C.2	Y17D7C.2:NM_075251:exon3:c.G322A:p.G108R,	.			hom-1059.77-28
nonsynonymous SNV	1	chrV	15375136	15375136	C	T	srh-52	srh-52:NM_074415:exon2:c.G830A:p.G277E,	.			hom-1059.77-31
nonsynonymous SNV	1	chrIV	12585616	12585616	C	T		:NM_001047504:exon3:c.G202A:p.V68M,K08E7.8:NM_001047505:exon2:c.G100A:p.V34M,	.			hom-1059.77-32
nonsynonymous SNV	1	chrIII	6200193	6200193	T	C	rpn-2	rpn-2:NM_065946:exon4:c.T914C:p.I305T,:NM_065945:exon4:c.T914C:p.I305T,	.			hom-1060.77-35
nonsynonymous SNV	1	chrI	7088853	7088853	C	T	nars-1	nars-1:NM_001026234:exon4:c.G1064A:p.C355Y,	.			hom-1192.77-38
nonsynonymous SNV	1	chrII	8809727	8809727	C	T	F46C5.9	F46C5.9:NM_063476:exon4:c.G797A:p.R266K,	.			hom-1196.77-37
nonsynonymous SNV	1	chrIII	10527089	10527089	C	T	unc-49	unc-49:NM_001027610:exon10:c.C1160T:p.T387M,unc-49:NM_001027611:exon10:c.C1124T:p.T375M,	.			hom-1225.77-43
nonsynonymous SNV	1	chrI	8283711	8283711	C	T	dma-1	dma-1:NM_059852:exon4:c.C1328T:p.S443L,	.			hom-1229.77-41
nonsynonymous SNV	1	chrX	11037969	11037969	G	A		:NM_077443:exon5:c.G746A:p.R249K,:NM_077444:exon4:c.G593A:p.R198K,ldb-1:NM_077445:exon4:c.G635A:p.R212K,	.			hom-1231.77-34
nonsynonymous SNV	1	chrX	11530476	11530476	G	A	sdc-2	sdc-2:NM_077523:exon14:c.G6559A:p.A2187T,	.			hom-1263.77-36
nonsynonymous SNV	1	chrI	14451427	14451427	C	T	catp-1	catp-1:NM_001129057:exon2:c.G166A:p.D56N,catp-1:NM_001129056:exon2:c.G166A:p.D56N,	.			hom-1263.77-42
nonsynonymous SNV	1	chrV	2906684	2906684	C	T	C31B8.8	C31B8.8:NM_071389:exon5:c.G1327A:p.A443T,	.			hom-1283.77-44
nonsynonymous SNV	1	chrI	7903323	7903323	C	T	unc-55	unc-55:NM_001129010:exon1:c.G7A:p.D3N,unc-55:NM_001129011:exon1:c.G7A:p.D3N,	.			hom-1336.77-38
nonsynonymous SNV	1	chrII	7114348	7114348	G	A	cutl-5	cutl-5:NM_063071:exon6:c.C1033T:p.R345C,	.			hom-1365.77-41
nonsynonymous SNV	1	chrX	7274582	7274582	C	T	unc-10	unc-10:NM_001029730:exon20:c.G3253A:p.G1085R,:NM_171720:exon19:c.G3301A:p.G1101R,	.			hom-1390.77-46
nonsynonymous SNV	1	chrII	1546600	1546600	G	A	K05F6.12	K05F6.12:NM_001129149:exon2:c.G622A:p.E208K,	.			hom-1511.77-46
nonsynonymous SNV	1	chrV	14694198	14694198	C	T	unc-112	unc-112:NM_074227:exon4:c.G766A:p.D256N,	.			hom-1603.77-49
nonsynonymous SNV	1	chrV	11164416	11164416	C	T	srg-40	srg-40:NM_073437:exon1:c.G142A:p.D48N,	.			hom-1721.77-49
nonsynonymous SNV	1	chrX	13091273	13091273	G	A	R03G8.3	R03G8.3:NM_077773:exon1:c.G212A:p.C71Y,	.			hom-1739.77-51
nonsynonymous SNV	1	chrV	9165953	9165953	A	T	B0222.11	B0222.11:NM_001038375:exon7:c.T1026A:p.S342R,	.			hom-1847.77-29
nonsynonymous SNV	1	chrV	9165952	9165952	T	A	B0222.11	B0222.11:NM_001038375:exon7:c.A1027T:p.T343S,	.			hom-1847.77-31
nonsynonymous SNV	6	chrIV	6611389	6611389	T	C	drh-1	drh-1:NM_068617:exon10:c.A1222G:p.N408D,	.			hom-1927.77-10	hom-3766.77-22	hom-3535.77-25		hom-1518.77-9		hom-2521.77-13	hom-2923.77-16
nonsynonymous SNV	6	chrIV	6611386	6611386	A	G	drh-1	drh-1:NM_068617:exon10:c.T1225C:p.S409P,	.			hom-1927.77-12	hom-3766.77-23	hom-3535.77-26		hom-1518.77-10		hom-2521.77-12	hom-2923.77-13
nonsynonymous SNV	1	chrIV	2689087	2689087	C	T	Y94H6A.5	Y94H6A.5:NM_171295:exon15:c.G2420A:p.S807N,Y94H6A.5:NM_171294:exon16:c.G2488A:p.A830T,	.			hom-202.80-7
nonsynonymous SNV	1	chrI	1152890	1152890	G	A	Y48G8AL.10	Y48G8AL.10:NM_058424:exon2:c.C758T:p.S253L,	.			hom-259.78-8
nonsynonymous SNV	6	chrII	3057078	3057078	T	A	lin-8	lin-8:NM_062035:exon1:c.T241A:p.S81T,	.			hom-387.77-11	hom-466.77-14	hom-486.77-16		hom-323.77-9		hom-451.77-14	hom-598.77-17
nonsynonymous SNV	1	chrX	16613904	16613904	G	A	ain-1	ain-1:NM_078286:exon3:c.G385A:p.G129R,	.			hom-426.77-14
nonsynonymous SNV	1	chrIII	6706597	6706597	C	T	F37A4.6	F37A4.6:NM_066068:exon4:c.C668T:p.P223L,	.			hom-433.77-14
nonsynonymous SNV	6	chrV	11041125	11041125	T	A	C45B11.8	C45B11.8:NM_001129407:exon2:c.T143A:p.L48H,	.			hom-515.77-16	hom-515.77-16	hom-719.77-21		hom-515.77-16		hom-787.77-20	hom-957.77-30
nonsynonymous SNV	1	chrIV	2223821	2223821	C	T	T04C4.1	T04C4.1:NM_001038341:exon2:c.C157T:p.P53S,:NM_001028186:exon2:c.C157T:p.P53S,	.			hom-532.77-16
nonsynonymous SNV	1	chrIV	9077956	9077956	C	T	mans-4	mans-4:NM_001268433:exon2:c.G355A:p.E119K,:NM_001268432:exon3:c.G409A:p.E137K,	.			hom-532.77-18
nonsynonymous SNV	1	chrI	14695446	14695446	C	T	Y54E5A.2	Y54E5A.2:NM_061149:exon3:c.C482T:p.S161F,	.			hom-601.77-20
nonsynonymous SNV	1	chrV	5163959	5163959	C	T	abu-7	abu-7:NM_071983:exon2:c.G738A:p.M246I,	.			hom-631.77-22
nonsynonymous SNV	1	chrV	5836352	5836352	A	C	col-140	col-140:NM_072124:exon2:c.T395G:p.V132G,col-140:NM_001129460:exon2:c.T395G:p.V132G,	.			hom-643.77-21
nonsynonymous SNV	1	chrIV	1756688	1756688	C	T	Y41D4A.7	Y41D4A.7:NM_067731:exon4:c.G676A:p.G226R,	.			hom-671.77-21
nonsynonymous SNV	1	chrX	17325876	17325876	G	A	ptr-5	ptr-5:NM_078409:exon20:c.G2827A:p.D943N,	.			hom-685.77-20
nonsynonymous SNV	1	chrX	1548156	1548156	C	T		:NM_075891:exon5:c.C452T:p.T151I,:NM_075892:exon5:c.C452T:p.T151I,	.			hom-685.77-21
nonsynonymous SNV	1	chrIV	7135995	7135995	C	T	hecd-1	hecd-1:NM_068719:exon17:c.G7337A:p.R2446K,	.			hom-727.77-22
nonsynonymous SNV	1	chrX	2392511	2392511	C	T	F47G3.1	F47G3.1:NM_076031:exon16:c.C2582T:p.S861F,	.			hom-741.77-17
nonsynonymous SNV	1	chrIII	8143847	8143847	C	T	C14B9.8	C14B9.8:NM_066376:exon4:c.G556A:p.E186K,	.			hom-753.77-26
nonsynonymous SNV	6	chrV	15180424	15180424	G	A	T09F5.10	T09F5.10:NM_074344:exon2:c.G295A:p.G99R,	.			hom-776.77-22	hom-916.77-26	hom-1056.77-28		hom-671.77-19		hom-367.77-9	hom-881.77-25
nonsynonymous SNV	1	chrI	6093532	6093532	C	T		:NM_001129095:exon3:c.C133T:p.P45S,	.			hom-796.77-24
nonsynonymous SNV	1	chrII	304408	304408	G	A	col-69	col-69:NM_061301:exon3:c.C788T:p.P263L,	.			hom-811.77-24
nonsynonymous SNV	1	chrX	16384783	16384783	G	A	let-2	let-2:NM_078263:exon12:c.C2011T:p.L671F,let-2:NM_078262:exon12:c.C2014T:p.L672F,	.			hom-821.77-25
nonsynonymous SNV	1	chrV	1315760	1315760	C	T	F16B3.3	F16B3.3:NM_001269068:exon5:c.G578A:p.R193K,F16B3.3:NM_001269067:exon5:c.G560A:p.R187K,	.			hom-871.77-24
nonsynonymous SNV	1	chrIV	17314229	17314229	C	T	snf-9	snf-9:NM_070676:exon9:c.C1288T:p.P430S,	.			hom-889.77-27
nonsynonymous SNV	1	chrI	14222541	14222541	G	A	eya-1	eya-1:NM_001025885:exon6:c.C1141T:p.L381F,eya-1:NM_001025884:exon8:c.C1243T:p.L415F,	.			hom-895.77-25
nonsynonymous SNV	1	chrI	4777659	4777659	T	A	M04F3.5	M04F3.5:NM_059047:exon1:c.A59T:p.D20V,	.			hom-951.77-26
nonsynonymous SNV	1	chrII	11452874	11452874	C	T	rsp-2	rsp-2:NM_064040:exon1:c.G8A:p.R3H,	.			hom-951.77-29
nonsynonymous SNV	1	chrV	5150257	5150257	C	T	F14F9.6	F14F9.6:NM_071977:exon1:c.G193A:p.A65T,	.			hom-961.77-27
nonsynonymous SNV	1	chrIV	11255481	11255481	C	T	C05C12.1	C05C12.1:NM_069711:exon7:c.C1018T:p.P340S,	.			hom-961.77-33
nonsynonymous SNV	1	chrX	3614488	3614488	C	T	del-9	del-9:NM_076221:exon6:c.G1390A:p.E464K,	.			hom-986.77-30
nonsynonymous SNV	3	chrV	6899758	6899758	G	T	odc-1	odc-1:NM_072351:exon1:c.C181A:p.L61I,	.			hom-991.77-30	hom-991.77-31			hom-787.77-26
nonsynonymous SNV	1	chrIII	6595771	6595771	C	T	let-765	let-765:NM_066054:exon9:c.G3508A:p.A1170T,	.			hom-994.77-29
nonsynonymous SNV	1	chrI	10472722	10472722	C	T	Y106G6H.14	Y106G6H.14:NM_060337:exon3:c.G340A:p.A114T,	.			hom-995.77-32
nonsynonymous SNV	1	chrV	17529452	17529452	G	A	srz-90	srz-90:NM_075038:exon4:c.G722A:p.R241Q,	.	hom-1021.77-30
nonsynonymous SNV	1	chrIV	6120804	6120804	C	T	zen-4	zen-4:NM_001028139:exon7:c.C2291T:p.S764F,	.	hom-1025.77-32
nonsynonymous SNV	1	chrII	6857231	6857231	C	T		:NM_171015:exon5:c.G811A:p.E271K,dnj-5:NM_063000:exon5:c.G811A:p.E271K,:NM_062999:exon5:c.G811A:p.E271K,:NM_171014:exon5:c.G808A:p.E270K,	.	hom-1043.77-29
nonsynonymous SNV	1	chrI	4724487	4724487	G	A	ugt-27	ugt-27:NM_059035:exon3:c.G322A:p.E108K,	.	hom-1059.77-30
nonsynonymous SNV	1	chrV	12057451	12057451	G	A	R07B7.2	R07B7.2:NM_001269469:exon8:c.C1421T:p.S474F,R07B7.2:NM_001269468:exon8:c.C1430T:p.S477F,	.	hom-1091.77-33
nonsynonymous SNV	1	chrV	16817258	16817258	G	A	T20B3.1	T20B3.1:NM_074844:exon5:c.G607A:p.D203N,	.	hom-1093.77-35
nonsynonymous SNV	1	chrV	15087236	15087236	G	A	C01G10.15	C01G10.15:NM_001026184:exon1:c.C44T:p.S15F,	.	hom-1126.77-32
nonsynonymous SNV	1	chrV	5834474	5834474	C	T		:NM_001028689:exon3:c.C449T:p.S150F,srh-76:NM_001028688:exon2:c.C224T:p.S75F,	.	hom-1126.77-34
nonsynonymous SNV	1	chrV	15317894	15317894	G	A	nhr-246	nhr-246:NM_001269733:exon6:c.G637A:p.G213S,nhr-246:NM_001269732:exon7:c.G739A:p.G247S,	.	hom-1127.77-33
nonsynonymous SNV	1	chrI	13271777	13271777	C	T	vet-6	vet-6:NM_060931:exon4:c.C1628T:p.A543V,	.	hom-1127.77-35
nonsynonymous SNV	1	chrX	10055482	10055482	G	A	cbs-1	cbs-1:NM_001270163:exon5:c.G653A:p.R218H,:NM_001270162:exon5:c.G653A:p.R218H,	.	hom-1195.77-34
nonsynonymous SNV	1	chrII	11843530	11843530	C	T	T27D12.1	T27D12.1:NM_001267392:exon2:c.C200T:p.T67I,:NM_001267391:exon3:c.C227T:p.T76I,	.	hom-1196.77-32
nonsynonymous SNV	1	chrV	9892103	9892103	C	T	fshr-1	fshr-1:NM_001276924:exon6:c.C923T:p.P308L,fshr-1:NM_073147:exon6:c.C923T:p.P308L,	.	hom-1225.77-41
nonsynonymous SNV	1	chrV	9251745	9251745	C	T	ptd-2	ptd-2:NM_072995:exon8:c.C1076T:p.S359F,	.	hom-1231.77-37
nonsynonymous SNV	1	chrV	20917450	20917450	G	A	pbo-5	pbo-5:NM_001029069:exon4:c.G490A:p.D164N,pbo-5:NM_001029068:exon4:c.G475A:p.D159N,	.	hom-1301.77-36
nonsynonymous SNV	1	chrV	12787904	12787904	G	A	srbc-44	srbc-44:NM_073797:exon2:c.C463T:p.P155S,	.	hom-1339.77-35
nonsynonymous SNV	1	chrII	12804385	12804385	G	A		:NM_064321:exon3:c.C383T:p.A128V,Y46G5A.18:NM_001129184:exon3:c.C383T:p.A128V,	.	hom-141.90-5
nonsynonymous SNV	1	chrV	11837355	11837355	C	T	R13H4.2	R13H4.2:NM_001269449:exon3:c.C436T:p.P146S,R13H4.2:NM_001276935:exon4:c.C448T:p.P150S,R13H4.2:NM_001129518:exon4:c.C448T:p.P150S,	.	hom-1467.77-48
nonsynonymous SNV	1	chrII	12827040	12827040	G	A	Y46G5A.38	Y46G5A.38:NM_001276751:exon1:c.G58A:p.E20K,	.	hom-158.84-5
nonsynonymous SNV	1	chrII	13115020	13115020	G	A	rict-1	rict-1:NM_001267447:exon4:c.C623T:p.A208V,rict-1:NM_001267448:exon4:c.C623T:p.A208V,	.	hom-180.84-6
nonsynonymous SNV	1	chrI	1848194	1848194	G	A	tag-96	tag-96:NM_058508:exon3:c.G533A:p.G178E,	.	hom-188.80-6
nonsynonymous SNV	1	chrIII	12498786	12498786	G	A	Y111B2A.3	Y111B2A.3:NM_067232:exon6:c.G2075A:p.G692D,	.	hom-209.80-7
nonsynonymous SNV	1	chrIV	5219805	5219805	C	T	Y59E9AL.2	Y59E9AL.2:NM_001028365:exon3:c.C830T:p.S277F,Y59E9AL.3:NM_001028366:exon3:c.C830T:p.S277F,	.	hom-217.80-3
nonsynonymous SNV	1	chrII	3115074	3115074	C	T	clec-123	clec-123:NM_062049:exon3:c.C460T:p.H154Y,	.	hom-2333.77-21
nonsynonymous SNV	1	chrII	3115078	3115078	G	C	clec-123	clec-123:NM_062049:exon3:c.G464C:p.R155T,	.	hom-2333.77-21
nonsynonymous SNV	1	chrIII	5406241	5406241	C	T	W03A5.2	W03A5.2:NM_065751:exon2:c.C104T:p.P35L,	.	hom-259.78-10
nonsynonymous SNV	1	chrI	4608816	4608816	G	A	C44E4.5	C44E4.5:NM_059005:exon6:c.G860A:p.G287E,	.	hom-379.77-13
nonsynonymous SNV	1	chrV	18638803	18638803	G	A	Y69H2.14	Y69H2.14:NM_182407:exon2:c.G293A:p.G98E,	.	hom-379.77-13
nonsynonymous SNV	1	chrV	6762646	6762646	C	T	bbs-8	bbs-8:NM_072310:exon9:c.G1468A:p.E490K,	.	hom-387.77-14
nonsynonymous SNV	1	chrI	9248333	9248333	G	A	ent-7	ent-7:NM_001264105:exon1:c.C122T:p.A41V,:NM_001264104:exon4:c.C419T:p.A140V,	.	hom-403.77-10
nonsynonymous SNV	1	chrII	11564680	11564680	C	T		:NM_001027032:exon5:c.G1286A:p.G429E,F54D5.5:NM_001027031:exon4:c.G1091A:p.G364E,	.	hom-413.77-14
nonsynonymous SNV	1	chrII	7581136	7581136	C	T	mks-3	mks-3:NM_063190:exon9:c.G1933A:p.A645T,	.	hom-426.77-12
nonsynonymous SNV	1	chrV	18705161	18705161	G	A	Y69H2.9	Y69H2.9:NM_075249:exon6:c.G820A:p.D274N,	.	hom-433.77-16
nonsynonymous SNV	1	chrIV	7378782	7378782	C	T	T12B3.2	T12B3.2:NM_068776:exon5:c.C1399T:p.P467S,	.	hom-439.77-13
nonsynonymous SNV	1	chrIII	5545455	5545455	C	T	D1044.1	D1044.1:NM_065784:exon5:c.C632T:p.A211V,	.	hom-447.77-12
nonsynonymous SNV	1	chrII	12578837	12578837	G	A	clec-4	clec-4:NM_064287:exon4:c.C794T:p.A265V,	.	hom-466.77-15
nonsynonymous SNV	1	chrX	1851998	1851998	A	G	ceh-21	ceh-21:NM_075940:exon3:c.T487C:p.S163P,	.	hom-466.77-16
nonsynonymous SNV	1	chrII	14358499	14358499	C	T	pfs-2	pfs-2:NM_064584:exon1:c.C89T:p.P30L,	.	hom-481.77-15
nonsynonymous SNV	1	chrX	119111	119111	G	A	fbxa-222	fbxa-222:NM_001129719:exon4:c.G1102A:p.D368N,	.	hom-496.77-15
nonsynonymous SNV	1	chrI	8404830	8404830	G	A	F02E9.3	F02E9.3:NM_059878:exon4:c.C671T:p.S224F,	.	hom-531.77-15
nonsynonymous SNV	1	chrI	4499142	4499142	G	A		:NM_001262699:exon7:c.G1036A:p.E346K,:NM_001026429:exon3:c.G1114A:p.E372K,:NM_058978:exon3:c.G973A:p.E325K,	.	hom-531.77-16
nonsynonymous SNV	1	chrI	14696499	14696499	C	T	Y54E5A.2	Y54E5A.2:NM_061149:exon4:c.C644T:p.A215V,	.	hom-532.77-16
nonsynonymous SNV	1	chrIV	6603774	6603774	C	T	F15B10.3	F15B10.3:NM_068615:exon3:c.C503T:p.A168V,	.	hom-541.77-17
nonsynonymous SNV	1	chrV	5194356	5194356	C	T	abu-8	abu-8:NM_071992:exon2:c.G152A:p.C51Y,	.	hom-560.77-19
nonsynonymous SNV	1	chrIII	952561	952561	C	T	fbxa-10	fbxa-10:NM_064903:exon1:c.C29T:p.A10V,	.	hom-565.77-18
nonsynonymous SNV	1	chrIV	971320	971320	C	T	plx-1	plx-1:NM_067617:exon11:c.C2102T:p.S701L,	.	hom-566.77-18
nonsynonymous SNV	1	chrII	2093065	2093065	C	T	fbxb-37	fbxb-37:NM_061777:exon2:c.G742A:p.E248K,	.	hom-583.77-16
nonsynonymous SNV	1	chrV	18991142	18991142	G	A	Y39B6A.37	Y39B6A.37:NM_171570:exon1:c.G314A:p.R105Q,	.	hom-583.77-17
nonsynonymous SNV	1	chrII	11207882	11207882	C	T	srap-1	srap-1:NM_182244:exon6:c.C638T:p.S213L,srap-1:NM_063997:exon6:c.C638T:p.S213L,	.	hom-583.77-18
nonsynonymous SNV	1	chrII	11845067	11845067	C	T	T27D12.1	T27D12.1:NM_001267392:exon6:c.C884T:p.P295L,:NM_001267391:exon7:c.C911T:p.P304L,	.	hom-583.77-19
nonsynonymous SNV	1	chrX	3546743	3546743	G	A		:NM_001029543:exon4:c.G527A:p.R176K,:NM_076209:exon5:c.G638A:p.R213K,	.	hom-598.77-20
nonsynonymous SNV	1	chrII	282882	282882	C	T	B0432.9	B0432.9:NM_061291:exon2:c.G397A:p.G133R,	.	hom-601.77-17
nonsynonymous SNV	1	chrV	3665762	3665762	C	T	str-113	str-113:NM_071624:exon6:c.G655A:p.V219I,	.	hom-601.77-20
nonsynonymous SNV	1	chrIII	5875094	5875094	C	T	aldo-2	aldo-2:NM_001026069:exon3:c.G787A:p.G263R,	.	hom-619.77-17
nonsynonymous SNV	1	chrV	3780052	3780052	T	C	R08F11.1	R08F11.1:NM_071646:exon10:c.A1841G:p.D614G,	.	hom-643.77-20
nonsynonymous SNV	1	chrV	780734	780734	C	T	srbc-60	srbc-60:NM_001028903:exon2:c.C380T:p.T127I,	.	hom-664.77-18
nonsynonymous SNV	1	chrI	2236035	2236035	G	A	W03F11.4	W03F11.4:NM_058544:exon11:c.C3829T:p.H1277Y,	.	hom-664.77-22
nonsynonymous SNV	1	chrX	17155604	17155604	A	T	npr-21	npr-21:NM_078378:exon8:c.T820A:p.W274R,	.	hom-671.77-19
nonsynonymous SNV	1	chrI	14811088	14811088	C	T	smp-1	smp-1:NM_061182:exon4:c.C446T:p.T149I,:NM_061181:exon4:c.C446T:p.T149I,	.	hom-671.77-20
nonsynonymous SNV	1	chrII	4707404	4707404	C	T	tsn-1	tsn-1:NM_062438:exon2:c.C487T:p.R163C,	.	hom-685.77-20
nonsynonymous SNV	1	chrIV	3611679	3611679	C	T	ZC416.6	ZC416.6:NM_067984:exon3:c.G276A:p.M92I,	.	hom-685.77-21
nonsynonymous SNV	1	chrV	15796860	15796860	G	A	nhr-223	nhr-223:NM_074537:exon2:c.G443A:p.S148N,	.	hom-697.77-25
nonsynonymous SNV	1	chrII	14408997	14408997	G	A	F26H11.4	F26H11.4:NM_064598:exon2:c.G277A:p.G93R,	.	hom-706.77-22
nonsynonymous SNV	1	chrI	8881261	8881261	G	A	F55H12.3	F55H12.3:NM_059996:exon8:c.G2078A:p.S693N,	.	hom-706.77-22
nonsynonymous SNV	1	chrX	2094135	2094135	G	A	col-164	col-164:NM_075985:exon2:c.G601A:p.G201R,	.	hom-719.77-26
nonsynonymous SNV	1	chrIV	7328033	7328033	C	T	21ur-10109	21ur-10109:NM_068770:exon4:c.G571A:p.D191N,	.	hom-735.77-22
nonsynonymous SNV	1	chrV	10653512	10653512	A	C	ugt-35	ugt-35:NM_001028523:exon3:c.T640G:p.C214G,	.	hom-739.77-27
nonsynonymous SNV	1	chrI	13870632	13870632	C	T	taf-1	taf-1:NM_061025:exon7:c.C2222T:p.S741F,	.	hom-741.77-22
nonsynonymous SNV	1	chrIV	7747099	7747099	C	T	klo-1	klo-1:NM_068870:exon4:c.G685A:p.G229S,	.	hom-753.77-22
nonsynonymous SNV	1	chrII	3746725	3746725	C	T	fbxb-92	fbxb-92:NM_001047299:exon2:c.G691A:p.D231N,	.	hom-763.77-22
nonsynonymous SNV	1	chrII	6842477	6842477	C	T		:NM_001026740:exon7:c.C1015T:p.P339S,:NM_171011:exon10:c.C1447T:p.P483S,:NM_001276731:exon4:c.C724T:p.P242S,	.	hom-763.77-23
nonsynonymous SNV	1	chrIV	3467458	3467458	C	T	F58E2.3	F58E2.3:NM_067952:exon1:c.C26T:p.P9L,	.	hom-776.77-24
nonsynonymous SNV	1	chrX	4820547	4820547	A	T		:NM_001029678:exon10:c.A1128T:p.Q376H,R08E3.3:NM_001029677:exon10:c.A1128T:p.Q376H,	.	hom-796.77-22
nonsynonymous SNV	1	chrI	10677677	10677677	G	A	C34B2.6	C34B2.6:NM_060395:exon11:c.C2387T:p.T796I,	.	hom-803.77-29
nonsynonymous SNV	1	chrV	2570212	2570212	C	T	srj-19	srj-19:NM_071302:exon2:c.G232A:p.D78N,	.	hom-811.77-21
nonsynonymous SNV	1	chrII	9555505	9555505	C	T	F35H8.2	F35H8.2:NM_063653:exon1:c.C50T:p.P17L,	.	hom-821.77-25
nonsynonymous SNV	1	chrV	10070035	10070035	C	T	nhr-192	nhr-192:NM_073183:exon3:c.G472A:p.E158K,	.	hom-835.77-25
nonsynonymous SNV	1	chrIV	8153645	8153645	T	A	faah-2	faah-2:NM_068965:exon3:c.T894A:p.D298E,	.	hom-846.77-26
nonsynonymous SNV	1	chrX	11200123	11200123	G	A	col-178	col-178:NM_077468:exon2:c.G664A:p.E222K,	.	hom-855.77-13
nonsynonymous SNV	1	chrIV	17396551	17396551	C	T	sru-15	sru-15:NM_070702:exon2:c.C308T:p.S103F,	.	hom-855.77-29
nonsynonymous SNV	1	chrI	11296299	11296299	C	T	cutl-10	cutl-10:NM_060499:exon2:c.G172A:p.G58R,	.	hom-859.77-23
nonsynonymous SNV	1	chrV	8516578	8516578	C	T	F45F2.10	F45F2.10:NM_072791:exon4:c.G1090A:p.D364N,	.	hom-881.77-27
nonsynonymous SNV	1	chrIV	8897344	8897344	C	T	rad-26	rad-26:NM_069144:exon5:c.C751T:p.H251Y,	.	hom-889.77-26
nonsynonymous SNV	1	chrV	10975125	10975125	G	A	fig-1	fig-1:NM_001129475:exon12:c.C4871T:p.T1624I,	.	hom-889.77-26
nonsynonymous SNV	1	chrV	6792639	6792639	C	T	gck-2	gck-2:NM_072320:exon1:c.G5A:p.S2N,	.	hom-889.77-26
nonsynonymous SNV	1	chrV	18654205	18654205	G	A	egas-2	egas-2:NM_075239:exon10:c.G1678A:p.D560N,	.	hom-916.77-24
nonsynonymous SNV	1	chrII	1049623	1049623	C	T	fbxb-40	fbxb-40:NM_061498:exon2:c.G158A:p.C53Y,	.	hom-916.77-28
nonsynonymous SNV	1	chrIII	1345485	1345485	C	T	Y82E9BL.6	Y82E9BL.6:NM_064987:exon1:c.G302A:p.G101E,	.	hom-957.77-28
nonsynonymous SNV	1	chrV	15635161	15635161	G	A	C55A1.15	C55A1.15:NM_001028569:exon1:c.C98T:p.A33V,	.	hom-961.77-27
nonsynonymous SNV	1	chrV	7297184	7297184	C	T	srj-32	srj-32:NM_001269154:exon1:c.G85A:p.V29I,srj-32:NM_001269155:exon1:c.G85A:p.V29I,	.	hom-994.77-34
nonsynonymous SNV	1	chrIII	5970170	5970170	C	T	dct-6	dct-6:NM_001038269:exon11:c.C1985T:p.A662V,dct-6:NM_001038268:exon10:c.C1961T:p.A654V,	.				hom-1021.77-26
nonsynonymous SNV	1	chrIII	4526158	4526158	C	T		:NM_001267988:exon10:c.C3001T:p.R1001C,	.				hom-1021.77-30
nonsynonymous SNV	1	chrI	9361031	9361031	C	T	dyf-5	dyf-5:NM_060092:exon4:c.C358T:p.L120F,dyf-5:NM_001136314:exon4:c.C358T:p.L120F,	.				hom-1025.77-30
nonsynonymous SNV	2	chrV	11228425	11228425	C	A	pqn-70	pqn-70:NM_073450:exon2:c.G155T:p.G52V,pqn-70:NM_073449:exon2:c.G155T:p.G52V,	.				hom-1027.77-32			hom-579.77-22
nonsynonymous SNV	1	chrV	10495088	10495088	C	T	ugt-33	ugt-33:NM_073291:exon2:c.C538T:p.P180S,	.				hom-1056.77-29
nonsynonymous SNV	1	chrX	8265273	8265273	C	T	cutl-29	cutl-29:NM_076994:exon9:c.G751A:p.G251R,	.				hom-1056.77-31
nonsynonymous SNV	1	chrX	9750470	9750470	C	T	him-4	him-4:NM_001136453:exon55:c.C13793T:p.S4598F,him-4:NM_077234:exon55:c.C13679T:p.S4560F,him-4:NM_001029411:exon55:c.C13679T:p.S4560F,	.				hom-1091.77-29
nonsynonymous SNV	1	chrX	5239526	5239526	C	T	mtm-5	mtm-5:NM_076487:exon9:c.G2443A:p.E815K,	.				hom-1091.77-30
nonsynonymous SNV	1	chrIII	12752028	12752028	C	T	irld-20	irld-20:NM_067256:exon2:c.C286T:p.L96F,	.				hom-1091.77-34
nonsynonymous SNV	1	chrIII	10230826	10230826	C	T	Y70G10A.2	Y70G10A.2:NM_066865:exon5:c.G2611A:p.G871R,	.				hom-1123.77-33
nonsynonymous SNV	1	chrX	3452547	3452547	C	T	sax-3	sax-3:NM_171652:exon12:c.G3746A:p.G1249D,sax-3:NM_001029819:exon12:c.G3758A:p.G1253D,	.				hom-1126.77-34
nonsynonymous SNV	1	chrV	19431417	19431417	C	T		:NM_075380:exon1:c.G242A:p.G81E,	.				hom-1127.77-31
nonsynonymous SNV	1	chrV	14095804	14095804	C	T	D1086.8	D1086.8:NM_001269628:exon3:c.C269T:p.S90F,	.				hom-1127.77-34
nonsynonymous SNV	1	chrX	2625617	2625617	T	A		:NM_001029540:exon10:c.A2027T:p.H676L,F54G2.1:NM_001029541:exon7:c.A1625T:p.H542L,:NM_001129678:exon7:c.A1625T:p.H542L,	.				hom-1161.77-33
nonsynonymous SNV	1	chrI	15029920	15029920	C	T	set-10	set-10:NM_061219:exon3:c.G409A:p.G137R,	.				hom-1161.77-34
nonsynonymous SNV	1	chrI	118691	118691	G	A	spe-8	spe-8:NM_058279:exon2:c.G239A:p.S80N,	.				hom-1161.77-37
nonsynonymous SNV	1	chrV	11930655	11930655	C	T	aman-2	aman-2:NM_073594:exon7:c.G1778A:p.G593D,	.				hom-1195.77-35
nonsynonymous SNV	1	chrV	15191803	15191803	C	T	Y75B12B.11	Y75B12B.11:NM_001029118:exon4:c.C359T:p.A120V,	.				hom-1196.77-33
nonsynonymous SNV	1	chrV	3856825	3856825	C	T	nhr-188	nhr-188:NM_071663:exon4:c.G661A:p.E221K,	.				hom-1231.77-35
nonsynonymous SNV	1	chrII	1691900	1691900	C	T	fbxc-21	fbxc-21:NM_061643:exon2:c.G961A:p.V321I,	.				hom-1231.77-37
nonsynonymous SNV	1	chrI	2693210	2693210	C	T	F32B5.3	F32B5.3:NM_058624:exon4:c.C310T:p.P104S,	.				hom-1231.77-37
nonsynonymous SNV	1	chrX	11348152	11348152	C	T		:NM_077498:exon7:c.C1204T:p.P402S,oct-2:NM_001029821:exon2:c.C340T:p.P114S,	.				hom-1266.77-38
nonsynonymous SNV	1	chrV	16295312	16295312	C	T	oac-5	oac-5:NM_074713:exon10:c.C1907T:p.T636I,	.				hom-1291.77-43
nonsynonymous SNV	1	chrIII	9511824	9511824	C	T	F55H2.5	F55H2.5:NM_066694:exon1:c.C434T:p.S145F,	.				hom-1331.77-44
nonsynonymous SNV	1	chrIII	2379591	2379591	C	T		:NM_065144:exon5:c.C488T:p.S163F,H14E04.2:NM_181950:exon2:c.C122T:p.S41F,:NM_065143:exon5:c.C497T:p.S166F,:NM_171862:exon6:c.C509T:p.S170F,	.				hom-1343.77-21
nonsynonymous SNV	1	chrIV	9327105	9327105	C	T	F49C12.15	F49C12.15:NM_069237:exon6:c.C2330T:p.P777L,	.				hom-1371.77-41
nonsynonymous SNV	1	chrV	5978138	5978138	T	A	acy-2	acy-2:NM_072152:exon7:c.T1386A:p.D462E,	.				hom-1390.77-45
nonsynonymous SNV	1	chrIV	8017307	8017307	C	T	elpc-4	elpc-4:NM_068942:exon2:c.C242T:p.P81L,	.				hom-1441.77-39
nonsynonymous SNV	1	chrI	10569882	10569882	C	T	tct-1	tct-1:NM_060366:exon2:c.C505T:p.L169F,	.				hom-1483.77-45
nonsynonymous SNV	1	chrIII	2984978	2984978	C	T		:NM_001027748:exon3:c.C196T:p.R66C,	.				hom-267.78-9
nonsynonymous SNV	1	chrI	3543004	3543004	C	A		:NM_058775:exon7:c.G1097T:p.S366I,	.				hom-274.74-1
nonsynonymous SNV	1	chrI	3543007	3543007	A	T		:NM_058775:exon7:c.T1094A:p.I365N,	.				hom-274.74-1
nonsynonymous SNV	1	chrI	3543008	3543008	T	G		:NM_058775:exon7:c.A1093C:p.I365L,	.				hom-274.74-1
nonsynonymous SNV	1	chrI	11456520	11456520	C	T	ZK1025.4	ZK1025.4:NM_001047254:exon6:c.G1336A:p.G446R,	.				hom-42.74-2
nonsynonymous SNV	1	chrV	4178962	4178962	C	T	Y45G5AM.2	Y45G5AM.2:NM_071761:exon8:c.C1331T:p.P444L,	.				hom-426.77-10
nonsynonymous SNV	1	chrIII	1538681	1538681	C	T	Y67D2.5	Y67D2.5:NM_065017:exon3:c.G430A:p.V144I,	.				hom-426.77-14
nonsynonymous SNV	1	chrIII	5269750	5269750	C	T	ztf-8	ztf-8:NM_065723:exon10:c.G1738A:p.E580K,	.				hom-439.77-12
nonsynonymous SNV	1	chrI	3755826	3755826	C	T	inx-12	inx-12:NM_058812:exon5:c.G1007A:p.G336E,	.				hom-461.77-14
nonsynonymous SNV	1	chrX	11951471	11951471	C	T	lsd-1	lsd-1:NM_077599:exon9:c.C2047T:p.H683Y,	.				hom-477.77-15
nonsynonymous SNV	1	chrI	11043404	11043404	C	T	Y52B11A.10	Y52B11A.10:NM_060460:exon6:c.C971T:p.T324I,	.				hom-549.77-18
nonsynonymous SNV	1	chrII	4059748	4059748	C	T	gadr-4	gadr-4:NM_062315:exon6:c.G1700A:p.S567N,	.				hom-578.77-16
nonsynonymous SNV	1	chrX	8243755	8243755	C	T	kqt-2	kqt-2:NM_076991:exon13:c.G1683A:p.M561I,	.				hom-583.77-21
nonsynonymous SNV	1	chrX	3101287	3101287	C	T	ztf-13	ztf-13:NM_076130:exon3:c.G748A:p.A250T,	.				hom-611.77-20
nonsynonymous SNV	1	chrIII	13655241	13655241	C	T	set-16	set-16:NM_067418:exon12:c.C7012T:p.R2338C,	.				hom-617.77-20
nonsynonymous SNV	1	chrIII	12034277	12034277	C	T	Y79H2A.3	Y79H2A.3:NM_001268226:exon25:c.G5005A:p.D1669N,Y79H2A.3:NM_001027784:exon25:c.G5041A:p.D1681N,Y79H2A.3:NM_001268228:exon14:c.G3115A:p.D1039N,Y79H2A.3:NM_001268227:exon25:c.G5020A:p.D1674N,	.				hom-643.77-22
nonsynonymous SNV	1	chrI	13180105	13180105	C	T	F22G12.5	F22G12.5:NM_001265160:exon11:c.C2933T:p.A978V,F22G12.5:NM_001265159:exon25:c.C6140T:p.A2047V,	.				hom-651.77-19
nonsynonymous SNV	1	chrI	13697918	13697918	C	T	Y6B3B.1	Y6B3B.1:NM_060999:exon8:c.G3304A:p.E1102K,	.				hom-651.77-20
nonsynonymous SNV	1	chrV	8434064	8434064	C	T	F52E1.17	F52E1.17:NM_072772:exon2:c.G286A:p.A96T,F52E1.13:NM_072773:exon2:c.G256A:p.A86T,F52E1.17:NM_182349:exon2:c.G286A:p.A96T,	.				hom-651.77-23
nonsynonymous SNV	1	chrX	13417951	13417951	C	T	C29F7.2	C29F7.2:NM_077834:exon9:c.C1103T:p.P368L,	.				hom-664.77-20
nonsynonymous SNV	1	chrV	18754012	18754012	C	T	clec-254	clec-254:NM_075260:exon2:c.G343A:p.G115R,	.				hom-685.77-20
nonsynonymous SNV	1	chrIII	10553025	10553025	C	A	T21C12.4	T21C12.4:NM_066925:exon3:c.G566T:p.S189I,:NM_001129249:exon5:c.G623T:p.S208I,	.				hom-697.77-22
nonsynonymous SNV	1	chrIII	6168587	6168587	C	T	F42A10.9	F42A10.9:NM_001027403:exon3:c.C238T:p.L80F,	.				hom-727.77-21
nonsynonymous SNV	1	chrV	1971182	1971182	C	T	acs-3	acs-3:NM_071139:exon3:c.C688T:p.R230C,	.				hom-763.77-24
nonsynonymous SNV	1	chrII	15165241	15165241	C	T	gst-27	gst-27:NM_064715:exon2:c.G253A:p.E85K,	.				hom-776.77-21
nonsynonymous SNV	1	chrI	13278274	13278274	C	T	M01E5.2	M01E5.2:NM_060933:exon6:c.G688A:p.V230I,	.				hom-796.77-24
nonsynonymous SNV	1	chrV	5341233	5341233	T	A	srg-27	srg-27:NM_072022:exon4:c.T957A:p.S319R,	.				hom-811.77-24
nonsynonymous SNV	1	chrIII	4803069	4803069	C	T	C38D4.9	C38D4.9:NM_065589:exon1:c.C98T:p.A33V,	.				hom-821.77-20
nonsynonymous SNV	1	chrV	17106014	17106014	C	T	ZK218.7	ZK218.7:NM_074934:exon2:c.C211T:p.P71S,	.				hom-829.77-24
nonsynonymous SNV	1	chrIV	3895369	3895369	C	T	dct-8	dct-8:NM_001038323:exon2:c.C140T:p.A47V,	.				hom-829.77-27
nonsynonymous SNV	1	chrX	9424883	9424883	C	T	fln-2	fln-2:NM_001270145:exon29:c.C7189T:p.L2397F,:NM_077179:exon48:c.C9796T:p.L3266F,fln-2:NM_001270146:exon25:c.C5902T:p.L1968F,	.				hom-846.77-24
nonsynonymous SNV	1	chrV	5418375	5418375	C	T	F08F3.6	F08F3.6:NM_072033:exon5:c.G904A:p.E302K,	.				hom-881.77-23
nonsynonymous SNV	1	chrIII	12986442	12986442	C	T	ZK1010.5	ZK1010.5:NM_067297:exon3:c.G529A:p.D177N,	.				hom-889.77-25
nonsynonymous SNV	1	chrX	9063778	9063778	C	T	F47E1.4	F47E1.4:NM_077131:exon5:c.C710T:p.T237I,	.				hom-889.77-25
nonsynonymous SNV	1	chrV	15450054	15450054	C	T	srw-33	srw-33:NM_074443:exon3:c.G788A:p.R263K,	.				hom-889.77-33
nonsynonymous SNV	1	chrV	10337390	10337390	C	T	arx-2	arx-2:NM_073256:exon5:c.G700A:p.A234T,	.				hom-895.77-28
nonsynonymous SNV	1	chrI	11016392	11016392	C	T	clec-92	clec-92:NM_060456:exon2:c.C218T:p.A73V,	.				hom-895.77-30
nonsynonymous SNV	1	chrV	1803125	1803125	C	T	srt-41	srt-41:NM_071105:exon1:c.G4A:p.E2K,	.				hom-916.77-26
nonsynonymous SNV	1	chrI	10837459	10837459	C	T	C35E7.3	C35E7.3:NM_060431:exon1:c.C485T:p.T162I,	.				hom-916.77-27
nonsynonymous SNV	1	chrII	9970141	9970141	C	T	R53.5	R53.5:NM_063753:exon2:c.G241A:p.G81R,	.				hom-928.77-25
nonsynonymous SNV	1	chrII	8202327	8202327	C	T	qua-1	qua-1:NM_063324:exon9:c.C2651T:p.S884F,	.				hom-943.77-25
nonsynonymous SNV	1	chrIII	13520322	13520322	C	T	pod-1	pod-1:NM_001276805:exon4:c.G809A:p.G270E,pod-1:NM_001276804:exon3:c.G677A:p.G226E,pod-1:NM_067396:exon3:c.G677A:p.G226E,pod-1:NM_001276806:exon4:c.G809A:p.G270E,	.				hom-943.77-27
nonsynonymous SNV	1	chrX	10800175	10800175	C	T	plc-1	plc-1:NM_001029448:exon22:c.G3800A:p.R1267Q,plc-1:NM_077404:exon22:c.G3800A:p.R1267Q,plc-1:NM_001136454:exon22:c.G3830A:p.R1277Q,plc-1:NM_001136455:exon22:c.G3854A:p.R1285Q,plc-1:NM_001129669:exon22:c.G3821A:p.R1274Q,plc-1:NM_001029446:exon22:c.G3800A:p.R1267Q,	.				hom-943.77-28
nonsynonymous SNV	1	chrIII	5891355	5891355	C	T		:NM_001129205:exon7:c.G704A:p.G235D,pxl-1:NM_001026015:exon5:c.G626A:p.G209D,:NM_001026014:exon9:c.G887A:p.G296D,	.				hom-951.77-29
nonsynonymous SNV	1	chrIV	649796	649796	C	T	K11H12.9	K11H12.9:NM_067561:exon1:c.C131T:p.P44L,	.				hom-957.77-30
nonsynonymous SNV	1	chrX	9030774	9030774	C	T	snf-12	snf-12:NM_077126:exon4:c.C898T:p.H300Y,	.				hom-957.77-35
nonsynonymous SNV	1	chrV	14994200	14994200	C	T	fil-1	fil-1:NM_074287:exon2:c.C239T:p.A80V,	.				hom-963.77-32
nonsynonymous SNV	1	chrV	10438530	10438530	T	A	snf-10	snf-10:NM_073281:exon8:c.A1875T:p.L625F,	.				hom-986.77-28
nonsynonymous SNV	1	chrV	6133086	6133086	C	T	ttn-1	ttn-1:NM_001029031:exon47:c.G47299A:p.A15767T,ttn-1:NM_001029032:exon47:c.G47299A:p.A15767T,ttn-1:NM_001029033:exon47:c.G47299A:p.A15767T,	.				hom-986.77-28
nonsynonymous SNV	1	chrX	9773268	9773268	C	T	T09B9.4	T09B9.4:NM_077239:exon4:c.G767A:p.R256H,	.				hom-991.77-26
nonsynonymous SNV	1	chrIV	12502329	12502329	A	G	sru-18	sru-18:NM_069992:exon1:c.A53G:p.N18S,	.				hom-991.77-29
nonsynonymous SNV	1	chrI	1247922	1247922	G	A	herc-1	herc-1:NM_058433:exon16:c.G2716A:p.V906I,	.				hom-991.77-31
nonsynonymous SNV	1	chrI	287675	287675	G	A	ztf-3	ztf-3:NM_058310:exon4:c.C671T:p.A224V,	.				hom-991.77-31
nonsynonymous SNV	1	chrX	15988431	15988431	G	A	C09G1.4	C09G1.4:NM_078220:exon10:c.C1463T:p.S488F,	.				hom-991.77-31
nonsynonymous SNV	1	chrX	1827793	1827793	G	A	C14E2.6	C14E2.6:NM_075935:exon2:c.C524T:p.S175L,	.					hom-1025.77-30
nonsynonymous SNV	1	chrI	4559511	4559511	G	A	D1007.15	D1007.15:NM_058989:exon6:c.G937A:p.V313I,	.					hom-1025.77-33
nonsynonymous SNV	1	chrIII	4475926	4475926	G	A	rps-1	rps-1:NM_065509:exon1:c.G11A:p.G4E,	.					hom-1027.77-35
nonsynonymous SNV	1	chrII	5673417	5673417	G	A	C25H3.8	C25H3.8:NM_062709:exon8:c.C4088T:p.P1363L,	.					hom-1056.77-27
nonsynonymous SNV	1	chrI	11184945	11184945	G	A	sri-5	sri-5:NM_001026253:exon5:c.G595A:p.G199S,sri-5:NM_001026254:exon3:c.G520A:p.G174S,	.					hom-1059.77-31
nonsynonymous SNV	1	chrI	52479	52479	G	A	pgs-1	pgs-1:NM_058265:exon4:c.G454A:p.D152N,	.					hom-1087.77-30
nonsynonymous SNV	1	chrII	10301410	10301410	G	A	mdt-22	mdt-22:NM_063815:exon2:c.G169A:p.A57T,	.					hom-1126.77-33
nonsynonymous SNV	1	chrI	8800356	8800356	G	A	F36A2.3	F36A2.3:NM_059977:exon7:c.G715A:p.G239R,	.					hom-1126.77-33
nonsynonymous SNV	1	chrV	7029928	7029928	C	T	twk-11	twk-11:NM_182339:exon16:c.G4009A:p.V1337I,	.					hom-1126.77-36
nonsynonymous SNV	1	chrV	20541164	20541164	C	T	Y38H6C.17	Y38H6C.17:NM_075559:exon7:c.G806A:p.G269E,	.					hom-1127.77-33
nonsynonymous SNV	1	chrI	8490307	8490307	G	A	D1081.7	D1081.7:NM_001128966:exon9:c.G2277A:p.M759I,D1081.7:NM_059901:exon9:c.G2283A:p.M761I,	.					hom-1127.77-35
nonsynonymous SNV	1	chrX	8286457	8286457	G	A	F13B9.2	F13B9.2:NM_076997:exon5:c.G472A:p.A158T,	.					hom-1127.77-35
nonsynonymous SNV	1	chrII	9876174	9876174	G	A	C08H9.1	C08H9.1:NM_063733:exon4:c.G627A:p.M209I,	.					hom-1159.77-35
nonsynonymous SNV	1	chrII	6318874	6318874	G	A	C32D5.3	C32D5.3:NM_062868:exon6:c.C1904T:p.S635F,	.					hom-1161.77-36
nonsynonymous SNV	1	chrIII	4911429	4911429	G	A	F26F4.2	F26F4.2:NM_065631:exon2:c.G158A:p.G53E,	.					hom-1161.77-40
nonsynonymous SNV	1	chrIII	8167243	8167243	G	A	prp-8	prp-8:NM_066384:exon5:c.G2558A:p.R853K,	.					hom-1266.77-37
nonsynonymous SNV	1	chrV	12107684	12107684	C	T	nhr-136	nhr-136:NM_073638:exon3:c.C224T:p.T75I,	.					hom-1297.77-37
nonsynonymous SNV	1	chrIII	8994382	8994382	G	A	R08D7.7	R08D7.7:NM_066587:exon10:c.G1399A:p.G467R,	.					hom-1324.77-38
nonsynonymous SNV	1	chrIII	6162058	6162058	G	A		:NM_065934:exon8:c.G1414A:p.G472S,:NM_065935:exon8:c.G1414A:p.G472S,nfm-1:NM_001027400:exon8:c.G1414A:p.G472S,	.					hom-1406.77-41
nonsynonymous SNV	1	chrI	6254218	6254218	G	A	lpd-2	lpd-2:NM_059405:exon3:c.G424A:p.E142K,	.					hom-1411.77-40
nonsynonymous SNV	1	chrIV	9501998	9501998	G	A	ugt-21	ugt-21:NM_069279:exon6:c.G1210A:p.A404T,	.					hom-1423.77-47
nonsynonymous SNV	1	chrI	11431773	11431773	G	A	nhr-74	nhr-74:NM_060518:exon7:c.G771A:p.M257I,nhr-244:NM_060525:exon2:c.G342A:p.M114I,	.					hom-146.90-5
nonsynonymous SNV	1	chrIV	7431871	7431871	G	A		:NM_001268369:exon2:c.G130A:p.G44S,:NM_001268367:exon2:c.G130A:p.G44S,:NM_001268368:exon2:c.G130A:p.G44S,:NM_068785:exon2:c.G130A:p.G44S,:NM_001268366:exon2:c.G130A:p.G44S,:NM_001268365:exon7:c.G847A:p.G283S,:NM_068784:exon2:c.G130A:p.G44S,	.					hom-1501.77-41
nonsynonymous SNV	1	chrII	8060212	8060212	C	T	T05H10.8	T05H10.8:NM_063289:exon4:c.C419T:p.P140L,	.					hom-1637.77-48
nonsynonymous SNV	1	chrII	7866987	7866987	G	A	ztf-17	ztf-17:NM_063255:exon13:c.C1949T:p.S650F,	.					hom-1699.77-51
nonsynonymous SNV	1	chrII	7427080	7427080	G	A	kcc-3	kcc-3:NM_063154:exon12:c.C2545T:p.L849F,	.					hom-1931.77-54
nonsynonymous SNV	1	chrII	2101180	2101180	G	A	math-42	math-42:NM_001047343:exon6:c.G934A:p.E312K,:NM_001047342:exon6:c.G934A:p.E312K,	.					hom-1951.77-54
nonsynonymous SNV	1	chrIV	10216873	10216873	G	A	col-124	col-124:NM_069466:exon2:c.G368A:p.R123H,	.					hom-361.77-10
nonsynonymous SNV	1	chrIII	1636299	1636299	G	A	Y22D7AL.4	Y22D7AL.4:NM_065029:exon4:c.G1003A:p.E335K,	.					hom-367.77-11
nonsynonymous SNV	1	chrII	2043159	2043159	G	A	btb-3	btb-3:NM_061761:exon3:c.C376T:p.P126S,	.					hom-426.77-13
nonsynonymous SNV	1	chrI	1039522	1039522	G	A	Y34D9A.3	Y34D9A.3:NM_001026571:exon10:c.G1433A:p.R478K,	.					hom-496.77-16
nonsynonymous SNV	1	chrI	1833004	1833004	G	A		:NM_170804:exon1:c.G106A:p.A36T,	.					hom-515.77-18
nonsynonymous SNV	1	chrII	13317030	13317030	G	A	mac-1	mac-1:NM_064413:exon3:c.C394T:p.R132C,	.					hom-532.77-16
nonsynonymous SNV	1	chrX	17045224	17045224	C	T	C30G4.2	C30G4.2:NM_078353:exon1:c.G7A:p.G3R,	.					hom-547.77-17
nonsynonymous SNV	1	chrX	14173205	14173205	G	A	idhb-1	idhb-1:NM_077961:exon1:c.C115T:p.L39F,	.					hom-549.77-18
nonsynonymous SNV	1	chrX	9870984	9870984	G	A	R07B1.8	R07B1.8:NM_077255:exon6:c.C1181T:p.T394I,	.					hom-565.77-17
nonsynonymous SNV	1	chrI	8094139	8094139	G	A	rme-8	rme-8:NM_001026224:exon20:c.G6112A:p.E2038K,rme-8:NM_059821:exon21:c.G6136A:p.E2046K,	.					hom-566.77-15
nonsynonymous SNV	1	chrII	14751120	14751120	G	A	smg-9	smg-9:NM_064657:exon2:c.C458T:p.P153L,	.					hom-566.77-18
nonsynonymous SNV	1	chrV	14109897	14109897	C	T	H39E23.3	H39E23.3:NM_001028850:exon1:c.C2102T:p.S701F,	.					hom-583.77-16
nonsynonymous SNV	1	chrI	1899256	1899256	G	A	Y71G12A.2	Y71G12A.2:NM_058514:exon5:c.G881A:p.G294E,:NM_001129082:exon5:c.G881A:p.G294E,	.					hom-584.77-19
nonsynonymous SNV	1	chrIV	5194798	5194798	G	A	gpa-18	gpa-18:NM_068339:exon4:c.C376T:p.H126Y,	.					hom-619.77-19
nonsynonymous SNV	1	chrIV	7182360	7182360	G	A	C42D4.2	C42D4.2:NM_068732:exon8:c.G1141A:p.D381N,	.					hom-631.77-21
nonsynonymous SNV	1	chrV	17697530	17697530	C	T	Y26G10.4	Y26G10.4:NM_001129562:exon3:c.G973A:p.E325K,	.					hom-636.77-17
nonsynonymous SNV	1	chrIII	12687440	12687440	C	T	rsp-3	rsp-3:NM_067248:exon2:c.G319A:p.G107R,	.					hom-651.77-17
nonsynonymous SNV	1	chrIII	1127752	1127752	C	T	lgc-46	lgc-46:NM_064937:exon9:c.G955A:p.G319S,	.					hom-664.77-23
nonsynonymous SNV	1	chrIII	13143405	13143405	C	T	Y39E4B.10	Y39E4B.10:NM_067315:exon11:c.G1610A:p.R537H,	.					hom-675.77-21
nonsynonymous SNV	1	chrV	4875651	4875651	C	T	T19H12.6	T19H12.6:NM_071904:exon5:c.G1297A:p.A433T,	.					hom-685.77-23
nonsynonymous SNV	1	chrV	7829852	7829852	C	T		:NM_072616:exon7:c.C1717T:p.P573S,mig-6:NM_072617:exon7:c.C1717T:p.P573S,mig-6:NM_171931:exon7:c.C1717T:p.P573S,	.					hom-691.77-23
nonsynonymous SNV	1	chrV	323984	323984	C	T	abt-4	abt-4:NM_070774:exon16:c.G5336A:p.R1779Q,	.					hom-706.77-21
nonsynonymous SNV	1	chrX	1978671	1978671	G	A	F52D2.12	F52D2.12:NM_001270063:exon2:c.G557A:p.R186K,	.					hom-719.77-21
nonsynonymous SNV	1	chrIV	4331413	4331413	G	A	trpl-2	trpl-2:NM_068140:exon12:c.G1972A:p.G658R,	.					hom-719.77-25
nonsynonymous SNV	1	chrII	3712167	3712167	G	A	fbxc-53	fbxc-53:NM_062224:exon2:c.G648A:p.M216I,	.					hom-741.77-21
nonsynonymous SNV	1	chrIV	728947	728947	C	T	srt-24	srt-24:NM_067575:exon4:c.G736A:p.E246K,	.					hom-741.77-23
nonsynonymous SNV	1	chrIII	347376	347376	C	T		:NM_001027640:exon4:c.G421A:p.D141N,:NM_064787:exon3:c.G364A:p.D122N,:NM_181925:exon4:c.G433A:p.D145N,:NM_064789:exon4:c.G433A:p.D145N,:NM_064788:exon4:c.G433A:p.D145N,	.					hom-753.77-24
nonsynonymous SNV	1	chrII	5440911	5440911	G	A	nmr-1	nmr-1:NM_062632:exon18:c.C2747T:p.S916L,	.					hom-776.77-27
nonsynonymous SNV	1	chrI	13906775	13906775	G	A	trp-4	trp-4:NM_061028:exon8:c.G2066A:p.G689D,	.					hom-821.77-25
nonsynonymous SNV	1	chrX	2986788	2986788	G	A	osm-5	osm-5:NM_076110:exon8:c.G974A:p.G325E,	.					hom-821.77-27
nonsynonymous SNV	1	chrII	13440806	13440806	G	A	tbc-15	tbc-15:NM_182167:exon2:c.C62T:p.P21L,	.					hom-829.77-28
nonsynonymous SNV	1	chrI	10020021	10020021	G	A		:NM_001264348:exon3:c.G184A:p.G62R,	.					hom-829.77-30
nonsynonymous SNV	1	chrI	4583731	4583731	A	C	D1007.5	D1007.5:NM_001025901:exon1:c.T75G:p.S25R,:NM_001025900:exon1:c.T75G:p.S25R,	.					hom-835.77-22
nonsynonymous SNV	1	chrIII	4550339	4550339	G	A	M88.4	M88.4:NM_065521:exon5:c.G449A:p.R150K,	.					hom-835.77-24
nonsynonymous SNV	1	chrIII	2249251	2249251	G	A	T20H9.6	T20H9.6:NM_065121:exon6:c.G2071A:p.G691S,	.					hom-846.77-24
nonsynonymous SNV	1	chrII	11740732	11740732	G	A	F13D12.6	F13D12.6:NM_064106:exon3:c.G475A:p.G159R,	.					hom-846.77-24
nonsynonymous SNV	1	chrII	85628	85628	G	A	C50D2.6	C50D2.6:NM_061255:exon4:c.G265A:p.E89K,	.					hom-846.77-26
nonsynonymous SNV	1	chrII	3772794	3772794	G	A	T24E12.10	T24E12.10:NM_062245:exon3:c.C200T:p.S67L,	.					hom-855.77-24
nonsynonymous SNV	1	chrX	4827601	4827601	G	A	R08E3.1	R08E3.1:NM_001029676:exon11:c.G1190A:p.S397N,:NM_001029675:exon11:c.G1190A:p.S397N,	.					hom-855.77-26
nonsynonymous SNV	1	chrI	3698511	3698511	G	A	hus-1	hus-1:NM_058802:exon3:c.G296A:p.G99D,	.					hom-855.77-27
nonsynonymous SNV	1	chrX	2404142	2404142	A	T	C43H6.4	C43H6.4:NM_076035:exon1:c.A118T:p.I40F,	.					hom-855.77-27
nonsynonymous SNV	1	chrX	6280332	6280332	G	A		:NM_001029722:exon2:c.G539A:p.G180E,col-166:NM_001029723:exon1:c.G353A:p.G118E,	.					hom-862.77-28
nonsynonymous SNV	1	chrIV	12660365	12660365	C	T	C26H9A.2	C26H9A.2:NM_001268729:exon16:c.C3143T:p.P1048L,C26H9A.2:NM_001268728:exon16:c.C3143T:p.P1048L,C26H9A.2:NM_001268727:exon16:c.C3143T:p.P1048L,C26H9A.2:NM_001268730:exon16:c.C3143T:p.P1048L,	.					hom-889.77-25
nonsynonymous SNV	1	chrX	11018496	11018496	G	A		:NM_001029555:exon7:c.G1007A:p.S336N,egl-15:NM_077441:exon7:c.G1007A:p.S336N,egl-15:NM_001029552:exon7:c.G851A:p.S284N,:NM_001029553:exon7:c.G1007A:p.S336N,:NM_001029554:exon7:c.G1007A:p.S336N,	.					hom-889.77-29
nonsynonymous SNV	1	chrX	12302568	12302568	G	A	W06D11.4	W06D11.4:NM_077655:exon3:c.C266T:p.P89L,	.					hom-895.77-29
nonsynonymous SNV	1	chrI	6839327	6839327	G	A	dpf-3	dpf-3:NM_059556:exon5:c.G635A:p.G212E,dpf-3:NM_059555:exon5:c.G647A:p.G216E,	.					hom-916.77-27
nonsynonymous SNV	1	chrV	12854061	12854061	C	T		:NM_001028537:exon2:c.G502A:p.A168T,C44H9.7:NM_001028536:exon2:c.G502A:p.A168T,	.					hom-943.77-24
nonsynonymous SNV	1	chrIII	7149017	7149017	G	A		:NM_001047395:exon8:c.C1699T:p.P567S,ogt-1:NM_001047396:exon4:c.C1165T:p.P389S,	.					hom-957.77-25
nonsynonymous SNV	1	chrII	1121630	1121630	A	G	sut-1	sut-1:NM_061516:exon5:c.T559C:p.S187P,sut-1:NM_001129167:exon5:c.T562C:p.S188P,	.					hom-963.77-30
nonsynonymous SNV	1	chrV	12186002	12186002	C	T	srd-4	srd-4:NM_073656:exon3:c.C820T:p.P274S,	.					hom-986.77-29
nonsynonymous SNV	1	chrIII	7394761	7394761	G	A	lgc-50	lgc-50:NM_066236:exon2:c.C181T:p.H61Y,	.					hom-986.77-30
nonsynonymous SNV	1	chrIII	7685715	7685715	G	A	C18H2.3	C18H2.3:NM_066275:exon2:c.C848T:p.P283L,	.					hom-991.77-29
nonsynonymous SNV	1	chrX	4432569	4432569	G	A	F15A8.6	F15A8.6:NM_076360:exon6:c.C1045T:p.H349Y,	.					hom-994.77-33
nonsynonymous SNV	1	chrIII	7086089	7086089	G	A		:NM_001027829:exon6:c.C1016T:p.P339L,ZK418.9:NM_001027830:exon4:c.C875T:p.P292L,	.						hom-1009.77-30
nonsynonymous SNV	1	chrIII	8969995	8969995	G	A	eif-3.D	eif-3.D:NM_066583:exon3:c.C1412T:p.S471F,	.						hom-1020.77-30
nonsynonymous SNV	1	chrIV	10761806	10761806	A	C	ugt-54	ugt-54:NM_069595:exon1:c.A104C:p.N35T,	.						hom-1051.77-33
nonsynonymous SNV	1	chrI	12016694	12016694	G	A	abt-5	abt-5:NM_060640:exon12:c.G3397A:p.E1133K,	.						hom-1062.77-33
nonsynonymous SNV	1	chrIII	6588248	6588248	G	A	ddo-3	ddo-3:NM_066052:exon3:c.G316A:p.V106I,	.						hom-1080.77-31
nonsynonymous SNV	1	chrIV	3889380	3889380	G	A	oac-21	oac-21:NM_068032:exon1:c.G124A:p.V42I,	.						hom-1090.77-32
nonsynonymous SNV	1	chrIII	5297778	5297778	G	A		:NM_001038283:exon11:c.G1288A:p.D430N,T15B12.1:NM_001038282:exon6:c.G658A:p.D220N,	.						hom-1104.77-33
nonsynonymous SNV	1	chrI	11719457	11719457	G	A	F35E2.8	F35E2.8:NM_060585:exon2:c.G511A:p.D171N,	.						hom-1116.77-32
nonsynonymous SNV	1	chrV	13094375	13094375	G	A	lurp-4	lurp-4:NM_001269550:exon6:c.G802A:p.G268S,lurp-4:NM_001269549:exon8:c.G1027A:p.G343S,	.						hom-1120.77-34
nonsynonymous SNV	1	chrX	3100547	3100547	G	A	ztf-13	ztf-13:NM_076130:exon5:c.C971T:p.A324V,	.						hom-1123.77-34
nonsynonymous SNV	1	chrV	15645866	15645866	G	A	str-23	str-23:NM_074490:exon4:c.G543A:p.M181I,	.						hom-1127.77-34
nonsynonymous SNV	1	chrIV	4751375	4751375	G	A	Y17G9B.5	Y17G9B.5:NM_068230:exon4:c.G996A:p.M332I,	.						hom-1141.77-33
nonsynonymous SNV	1	chrIV	757438	757438	G	A	srt-23	srt-23:NM_067578:exon2:c.G304A:p.G102R,	.						hom-1185.77-36
nonsynonymous SNV	1	chrV	7079890	7079890	G	A	npa-1	npa-1:NM_182438:exon1:c.G49A:p.E17K,:NM_072394:exon10:c.G3172A:p.E1058K,:NM_001029006:exon7:c.G2446A:p.E816K,	.						hom-1229.77-35
nonsynonymous SNV	1	chrIV	6015959	6015959	G	A	C46G7.2	C46G7.2:NM_068503:exon2:c.G224A:p.R75H,	.						hom-1267.77-36
nonsynonymous SNV	1	chrX	847899	847899	G	A	igcm-1	igcm-1:NM_075765:exon10:c.C2206T:p.P736S,	.						hom-1324.77-39
nonsynonymous SNV	1	chrIII	11706495	11706495	G	A	col-96	col-96:NM_181982:exon1:c.C50T:p.A17V,	.						hom-140.90-5
nonsynonymous SNV	1	chrV	10493648	10493648	G	A	ugt-33	ugt-33:NM_073291:exon1:c.G256A:p.G86R,	.						hom-1426.77-43
nonsynonymous SNV	1	chrX	4986309	4986309	G	A	lfi-1	lfi-1:NM_001029810:exon7:c.G1591A:p.A531T,lfi-1:NM_076446:exon7:c.G1810A:p.A604T,lfi-1:NM_076447:exon7:c.G1810A:p.A604T,	.						hom-1552.77-24
nonsynonymous SNV	1	chrI	12978404	12978404	G	A	gale-1	gale-1:NM_001025881:exon5:c.G965A:p.G322E,gale-1:NM_001025880:exon5:c.G959A:p.G320E,	.						hom-173.84-6
nonsynonymous SNV	2	chrI	14273199	14273199	C	T	F09C3.2	F09C3.2:NM_061092:exon4:c.G301A:p.V101I,	.						hom-200.80-7		hom-963.77-30
nonsynonymous SNV	1	chrIII	3647926	3647926	G	A	unc-93	unc-93:NM_001026048:exon14:c.G1906A:p.A636T,:NM_001026047:exon14:c.G1921A:p.A641T,	.						hom-270.78-9
nonsynonymous SNV	1	chrII	12126549	12126549	G	A	set-24	set-24:NM_064178:exon5:c.C1112T:p.S371F,	.						hom-304.78-9
nonsynonymous SNV	1	chrIII	1554348	1554348	G	A	Y67D2.6	Y67D2.6:NM_065019:exon1:c.C86T:p.S29F,	.						hom-322.77-10
nonsynonymous SNV	1	chrIII	5172763	5172763	G	A	K10D2.5	K10D2.5:NM_065696:exon1:c.G13A:p.E5K,	.						hom-330.77-10
nonsynonymous SNV	1	chrIV	6419668	6419668	G	A	htp-2	htp-2:NM_068580:exon2:c.G106A:p.D36N,	.						hom-346.77-11
nonsynonymous SNV	1	chrI	11550529	11550529	G	A	dys-1	dys-1:NM_060545:exon8:c.C1390T:p.P464S,	.						hom-387.77-12
nonsynonymous SNV	1	chrI	3235512	3235512	G	A	cogc-1	cogc-1:NM_058727:exon4:c.G316A:p.G106S,	.						hom-398.77-12
nonsynonymous SNV	1	chrV	10250481	10250481	G	A	akt-1	akt-1:NM_001028476:exon5:c.G592A:p.V198M,:NM_001028475:exon5:c.G592A:p.V198M,:NM_001028474:exon5:c.G592A:p.V198M,	.						hom-410.77-13
nonsynonymous SNV	1	chrII	6089782	6089782	G	A	fbf-2	fbf-2:NM_062819:exon6:c.C1321T:p.R441C,	.						hom-434.77-15
nonsynonymous SNV	1	chrX	15054169	15054169	G	T	H03G16.1	H03G16.1:NM_078099:exon1:c.G357T:p.M119I,	.						hom-456.77-15
nonsynonymous SNV	1	chrV	10086481	10086481	G	A	R04B5.6	R04B5.6:NM_073189:exon5:c.G892A:p.A298T,	.						hom-468.77-14
nonsynonymous SNV	1	chrV	1045967	1045967	C	G	nra-4	nra-4:NM_182391:exon5:c.G1675C:p.A559P,nra-4:NM_070966:exon5:c.G1669C:p.A557P,	.						hom-486.77-18
nonsynonymous SNV	1	chrV	10181891	10181891	G	A	cul-5	cul-5:NM_073215:exon11:c.G1561A:p.G521R,	.						hom-504.77-17
nonsynonymous SNV	1	chrI	6836820	6836820	C	T	ahcy-1	ahcy-1:NM_059554:exon2:c.C269T:p.A90V,	.						hom-534.77-16
nonsynonymous SNV	1	chrX	4164836	4164836	A	G	ZK470.1	ZK470.1:NM_076307:exon2:c.A265G:p.T89A,	.						hom-570.77-17
nonsynonymous SNV	1	chrV	3783350	3783350	G	A	R08F11.1	R08F11.1:NM_071646:exon2:c.C221T:p.T74M,	.						hom-576.77-17
nonsynonymous SNV	1	chrV	17298550	17298550	G	T	K10G4.5	K10G4.5:NM_074978:exon6:c.C2163A:p.D721E,	.						hom-576.77-18
nonsynonymous SNV	1	chrX	13523511	13523511	C	T		:NM_077859:exon5:c.G1703A:p.G568E,pab-2:NM_077858:exon4:c.G1352A:p.G451E,	.						hom-576.77-20
nonsynonymous SNV	1	chrII	12405065	12405065	G	A	sre-30	sre-30:NM_064231:exon5:c.C896T:p.A299V,	.						hom-587.77-19
nonsynonymous SNV	1	chrV	4714156	4714156	G	A	oac-24	oac-24:NM_071866:exon9:c.G1549A:p.D517N,	.						hom-592.77-18
nonsynonymous SNV	1	chrI	5931437	5931437	G	A	B0207.5	B0207.5:NM_059311:exon22:c.G7510A:p.G2504S,	.						hom-604.77-18
nonsynonymous SNV	1	chrV	10331879	10331879	A	C	crm-1	crm-1:NM_171529:exon1:c.T141G:p.D47E,	.						hom-611.77-19
nonsynonymous SNV	1	chrII	10586245	10586245	G	A	C14A4.3	C14A4.3:NM_063881:exon3:c.G797A:p.S266N,	.						hom-612.77-19
nonsynonymous SNV	1	chrII	12919526	12919526	G	A	wago-4	wago-4:NM_064350:exon1:c.G19A:p.V7I,	.						hom-616.77-19
nonsynonymous SNV	1	chrI	12761880	12761880	G	A	amx-2	amx-2:NM_060835:exon9:c.C1307T:p.S436F,	.						hom-626.77-19
nonsynonymous SNV	1	chrI	9782480	9782480	C	T	drsh-1	drsh-1:NM_060198:exon6:c.G2342A:p.G781E,drsh-1:NM_001128988:exon6:c.G2336A:p.G779E,	.						hom-630.77-22
nonsynonymous SNV	1	chrV	7701463	7701463	T	C	srsx-40	srsx-40:NM_072593:exon2:c.A226G:p.I76V,	.						hom-634.77-20
nonsynonymous SNV	1	chrX	14179118	14179118	C	T	C37E2.3	C37E2.3:NM_077963:exon2:c.C146T:p.S49L,	.						hom-645.77-19
nonsynonymous SNV	1	chrV	5539980	5539980	G	A	cft-1	cft-1:NM_072062:exon5:c.G791A:p.R264H,	.						hom-649.77-19
nonsynonymous SNV	1	chrII	9351940	9351940	G	A	sdhb-1	sdhb-1:NM_063591:exon2:c.C86T:p.A29V,	.						hom-675.77-22
nonsynonymous SNV	1	chrI	8239630	8239630	C	T	kri-1	kri-1:NM_001026693:exon4:c.G483A:p.M161I,kri-1:NM_001026692:exon4:c.G483A:p.M161I,	.						hom-685.77-22
nonsynonymous SNV	1	chrIII	7934955	7934955	G	A		:NM_171884:exon6:c.G1094A:p.R365K,ran-2:NM_171198:exon5:c.G983A:p.R328K,	.						hom-706.77-20
nonsynonymous SNV	1	chrIII	3647814	3647814	G	A	unc-93	unc-93:NM_001026048:exon14:c.G1794A:p.M598I,:NM_001026047:exon14:c.G1809A:p.M603I,	.						hom-715.77-23
nonsynonymous SNV	1	chrIII	10704641	10704641	G	C	Y39A1A.22	Y39A1A.22:NM_066958:exon2:c.C1202G:p.T401S,	.						hom-717.77-22
nonsynonymous SNV	1	chrX	3360246	3360246	G	A	ZK816.1	ZK816.1:NM_076178:exon3:c.G226A:p.G76R,	.						hom-717.77-23
nonsynonymous SNV	1	chrII	3540768	3540768	G	A		:NM_062169:exon9:c.C1529T:p.A510V,apd-3:NM_062170:exon4:c.C713T:p.A238V,	.						hom-718.77-22
nonsynonymous SNV	1	chrIII	10705097	10705097	G	A	Y39A1A.22	Y39A1A.22:NM_066958:exon2:c.C746T:p.S249F,	.						hom-748.77-22
nonsynonymous SNV	1	chrIII	9923278	9923278	G	A	K03H1.10	K03H1.10:NM_066800:exon2:c.G97A:p.E33K,	.						hom-758.77-22
nonsynonymous SNV	1	chrX	9945803	9945803	G	A	nas-37	nas-37:NM_001029242:exon14:c.C1958T:p.S653F,nas-37:NM_001029243:exon14:c.C1718T:p.S573F,	.						hom-769.77-22
nonsynonymous SNV	1	chrIII	10166102	10166102	G	A	mua-3	mua-3:NM_001027503:exon11:c.G1649A:p.G550D,	.						hom-777.77-23
nonsynonymous SNV	1	chrIII	4582040	4582040	G	A	F35G12.12	F35G12.12:NM_065531:exon3:c.G185A:p.S62N,	.						hom-777.77-23
nonsynonymous SNV	1	chrI	14707833	14707833	A	T	Y54E5A.5	Y54E5A.5:NM_061152:exon1:c.T24A:p.D8E,	.						hom-778.77-23
nonsynonymous SNV	1	chrII	3771198	3771198	G	A	T24E12.10	T24E12.10:NM_062245:exon10:c.C1229T:p.T410I,	.						hom-793.77-24
nonsynonymous SNV	1	chrV	18819846	18819846	G	A	C54E10.8	C54E10.8:NM_001269899:exon1:c.G110A:p.G37E,	.						hom-80.28-3
nonsynonymous SNV	1	chrV	8160427	8160427	G	A	F20D6.6	F20D6.6:NM_072702:exon2:c.G158A:p.R53Q,	.						hom-814.77-23
nonsynonymous SNV	1	chrX	13080249	13080249	C	T	K03A11.4	K03A11.4:NM_077769:exon10:c.C1331T:p.P444L,	.						hom-821.77-25
nonsynonymous SNV	1	chrIV	1625612	1625612	G	A	nhr-87	nhr-87:NM_067711:exon4:c.G751A:p.G251R,	.						hom-824.77-24
nonsynonymous SNV	1	chrI	2540567	2540567	G	A	dmsr-2	dmsr-2:NM_058591:exon4:c.G839A:p.G280E,	.						hom-83.28-3
nonsynonymous SNV	1	chrII	10660552	10660552	C	G	D2089.2	D2089.2:NM_063901:exon2:c.G306C:p.M102I,	.						hom-838.77-26
nonsynonymous SNV	1	chrX	16314365	16314365	G	A	twk-22	twk-22:NM_001129702:exon11:c.G1948A:p.D650N,:NM_078254:exon12:c.G2083A:p.D695N,:NM_001129701:exon12:c.G2011A:p.D671N,	.						hom-844.77-26
nonsynonymous SNV	1	chrII	9044382	9044382	G	A	T24B8.7	T24B8.7:NM_063531:exon21:c.C7546T:p.P2516S,T24B8.7:NM_063530:exon21:c.C7555T:p.P2519S,	.						hom-864.77-28
nonsynonymous SNV	1	chrIII	10876832	10876832	G	A	C44B9.2	C44B9.2:NM_066994:exon4:c.G601A:p.E201K,	.						hom-885.77-26
nonsynonymous SNV	1	chrIII	12112472	12112472	G	A	Y75B8A.4	Y75B8A.4:NM_067176:exon9:c.G1562A:p.G521E,	.						hom-905.77-26
nonsynonymous SNV	1	chrIV	10154442	10154442	T	A		:NM_001268535:exon5:c.T2012A:p.F671Y,:NM_001047524:exon5:c.T2006A:p.F669Y,T14G10.5:NM_001047523:exon4:c.T1967A:p.F656Y,	.						hom-912.77-27
nonsynonymous SNV	1	chrII	4530365	4530365	G	A	sra-32	sra-32:NM_062400:exon6:c.C757T:p.L253F,	.						hom-944.77-28
nonsynonymous SNV	1	chrX	4602937	4602937	G	A		:NM_001029733:exon7:c.C2498T:p.S833F,	.						hom-945.77-28
nonsynonymous SNV	1	chrV	17709714	17709714	G	A	srh-31	srh-31:NM_075078:exon3:c.G919A:p.E307K,	.						hom-950.77-27
nonsynonymous SNV	1	chrI	8141430	8141430	C	T	del-4	del-4:NM_059829:exon5:c.G448A:p.D150N,	.						hom-959.77-28
nonsynonymous SNV	1	chrI	5265060	5265060	G	A	B0261.1	B0261.1:NM_059152:exon4:c.G913A:p.E305K,	.						hom-960.77-28
nonsynonymous SNV	1	chrI	4563059	4563059	G	A	D1007.15	D1007.15:NM_058989:exon14:c.G3134A:p.G1045E,	.						hom-972.77-29
nonsynonymous SNV	1	chrV	12793418	12793418	G	A	ugt-4	ugt-4:NM_001047738:exon7:c.C1283T:p.P428L,	.						hom-977.77-29
nonsynonymous SNV	1	chrX	15285136	15285136	G	A	jud-4	jud-4:NM_078133:exon5:c.G409A:p.D137N,	.						hom-983.77-29
nonsynonymous SNV	1	chrIV	4156328	4156328	G	A	K08D10.14	K08D10.14:NM_001268328:exon1:c.G82A:p.G28R,	.						hom-991.77-30
nonsynonymous SNV	1	chrX	2720263	2720263	C	T	unc-2	unc-2:NM_171639:exon12:c.G2365A:p.D789N,unc-2:NM_171638:exon15:c.G2722A:p.D908N,unc-2:NM_171942:exon12:c.G2365A:p.D789N,unc-2:NM_001129704:exon17:c.G2902A:p.D968N,	.							hom-1027.77-33
nonsynonymous SNV	1	chrIII	7516550	7516550	G	A	clk-2	clk-2:NM_066249:exon7:c.C1616T:p.A539V,	.							hom-1027.77-44
nonsynonymous SNV	1	chrV	8360646	8360646	G	A	F38E1.6	F38E1.6:NM_072755:exon4:c.G355A:p.V119I,	.							hom-1056.77-33
nonsynonymous SNV	1	chrIII	4641659	4641659	C	T	F10F2.2	F10F2.2:NM_065541:exon6:c.G952A:p.G318R,	.							hom-1059.77-31
nonsynonymous SNV	1	chrI	6148627	6148627	G	A	ttr-58	ttr-58:NM_001026335:exon3:c.G325A:p.E109K,	.							hom-1091.77-34
nonsynonymous SNV	1	chrV	6044400	6044400	G	A	cpi-2	cpi-2:NM_001028891:exon2:c.G196A:p.D66N,	.							hom-1123.77-39
nonsynonymous SNV	1	chrX	6472166	6472166	C	T	C15B12.4	C15B12.4:NM_076690:exon7:c.G772A:p.G258R,	.							hom-1126.77-33
nonsynonymous SNV	1	chrIII	12352011	12352011	G	A	Y75B8A.31	Y75B8A.31:NM_067203:exon2:c.G397A:p.V133M,	.							hom-1320.77-22
nonsynonymous SNV	1	chrV	10298404	10298404	G	A	B0024.4	B0024.4:NM_073247:exon4:c.G829A:p.G277R,	.							hom-1535.77-48
nonsynonymous SNV	1	chrIII	13296765	13296765	G	A	npp-18	npp-18:NM_067339:exon1:c.G10A:p.D4N,	.							hom-169.84-6
nonsynonymous SNV	1	chrII	13511331	13511331	G	A	nep-17	nep-17:NM_001267466:exon8:c.G2042A:p.G681E,nep-17:NM_001267467:exon5:c.G1655A:p.G552E,	.							hom-1726.77-32
nonsynonymous SNV	1	chrIII	1038062	1038062	C	T	BE0003N10.1	BE0003N10.1:NM_064923:exon4:c.C286T:p.P96S,	.							hom-336.77-10
nonsynonymous SNV	1	chrII	13820405	13820405	G	A	his-9	his-9:NM_064493:exon1:c.G265A:p.A89T,his-13:NM_064489:exon1:c.G265A:p.A89T,his-25:NM_064494:exon1:c.G265A:p.A89T,	.							hom-346.77-10
nonsynonymous SNV	1	chrX	15675504	15675504	C	T	F59D12.2	F59D12.2:NM_078180:exon1:c.G88A:p.A30T,	.							hom-403.77-10
nonsynonymous SNV	1	chrI	2540713	2540713	G	A	dmsr-2	dmsr-2:NM_058591:exon4:c.G985A:p.V329M,	.							hom-433.77-14
nonsynonymous SNV	1	chrI	2041458	2041458	G	A	Y20F4.4	Y20F4.4:NM_058517:exon3:c.C1433T:p.P478L,	.							hom-496.77-13
nonsynonymous SNV	1	chrIII	13422050	13422050	G	A	myo-6	myo-6:NM_001027420:exon3:c.G563A:p.R188K,:NM_001027419:exon20:c.G3098A:p.R1033K,	.							hom-496.77-14
nonsynonymous SNV	1	chrX	1730072	1730072	C	T	dgn-3	dgn-3:NM_075918:exon1:c.C220T:p.L74F,	.							hom-532.77-19
nonsynonymous SNV	1	chrII	10561731	10561731	G	A	cdc-48.1	cdc-48.1:NM_063872:exon3:c.C1276T:p.L426F,	.							hom-549.77-15
nonsynonymous SNV	1	chrV	18731597	18731597	G	A	asp-18	asp-18:NM_075252:exon1:c.C55T:p.P19S,	.							hom-565.77-18
nonsynonymous SNV	1	chrV	6623325	6623325	G	A	nhr-37	nhr-37:NM_072282:exon4:c.G380A:p.G127E,	.							hom-566.77-19
nonsynonymous SNV	1	chrIII	13769590	13769590	G	A	cyk-4	cyk-4:NM_067444:exon5:c.C1202T:p.P401L,	.							hom-571.77-20
nonsynonymous SNV	1	chrV	13830606	13830606	G	A	nrf-5	nrf-5:NM_074023:exon9:c.G1451A:p.R484H,	.							hom-579.77-22
nonsynonymous SNV	1	chrI	3161348	3161348	C	T		:NM_058712:exon5:c.G514A:p.A172T,vbh-1:NM_001026622:exon4:c.G571A:p.A191T,:NM_058711:exon5:c.G523A:p.A175T,	.							hom-591.77-20
nonsynonymous SNV	1	chrI	3584225	3584225	C	T	Y47G6A.29	Y47G6A.29:NM_170844:exon18:c.G4688A:p.G1563E,	.							hom-601.77-17
nonsynonymous SNV	1	chrV	16391724	16391724	C	T	gst-44	gst-44:NM_074741:exon2:c.C203T:p.T68I,	.							hom-601.77-18
nonsynonymous SNV	1	chrIV	12066653	12066653	G	A	K08E4.4	K08E4.4:NM_069885:exon2:c.C167T:p.P56L,	.							hom-617.77-18
nonsynonymous SNV	1	chrIV	6031039	6031039	C	T	pqn-22	pqn-22:NM_068506:exon4:c.G445A:p.G149R,pqn-22:NM_068505:exon2:c.G88A:p.G30R,	.							hom-636.77-17
nonsynonymous SNV	1	chrII	14710139	14710139	G	T	C09F9.2	C09F9.2:NM_064652:exon5:c.G3090T:p.W1030C,	.							hom-651.77-21
nonsynonymous SNV	1	chrIII	2942413	2942413	G	A	R10F2.6	R10F2.6:NM_065241:exon4:c.C680T:p.P227L,	.							hom-671.77-20
nonsynonymous SNV	1	chrI	5134913	5134913	C	T	mtm-1	mtm-1:NM_059130:exon2:c.C76T:p.L26F,	.							hom-685.77-20
nonsynonymous SNV	1	chrV	15994304	15994304	G	A	C06C6.7	C06C6.7:NM_074611:exon4:c.G1616A:p.R539Q,	.							hom-691.77-21
nonsynonymous SNV	1	chrV	7810473	7810473	G	A	ZK742.4	ZK742.4:NM_072614:exon3:c.C1166T:p.A389V,	.							hom-697.77-23
nonsynonymous SNV	1	chrX	3270553	3270553	C	T	sul-1	sul-1:NM_076159:exon2:c.G149A:p.G50E,	.							hom-706.77-17
nonsynonymous SNV	1	chrI	11241791	11241791	G	A	F46A8.4	F46A8.4:NM_060483:exon1:c.C172T:p.P58S,	.							hom-707.77-21
nonsynonymous SNV	1	chrIII	8972217	8972217	G	A	R08D7.4	R08D7.4:NM_001136368:exon2:c.G312A:p.M104I,:NM_066584:exon1:c.G74A:p.C25Y,	.							hom-707.77-23
nonsynonymous SNV	1	chrIII	10065736	10065736	A	G	ekl-6	ekl-6:NM_066833:exon6:c.A1415G:p.Y472C,	.							hom-715.77-31
nonsynonymous SNV	1	chrV	7225430	7225430	G	A	fkb-3	fkb-3:NM_072434:exon1:c.G80A:p.G27D,	.							hom-719.77-21
nonsynonymous SNV	1	chrI	2309905	2309905	G	A	Y39G10AR.21	Y39G10AR.21:NM_058557:exon3:c.G571A:p.E191K,	.							hom-727.77-22
nonsynonymous SNV	1	chrIII	12955015	12955015	G	A		:NM_067290:exon3:c.C452T:p.A151V,ttm-1:NM_067291:exon2:c.C509T:p.A170V,	.							hom-746.77-24
nonsynonymous SNV	1	chrX	629297	629297	C	T	M6.4	M6.4:NM_075729:exon1:c.C110T:p.T37I,	.							hom-753.77-25
nonsynonymous SNV	1	chrV	13116623	13116623	C	T	acly-2	acly-2:NM_073866:exon2:c.C83T:p.P28L,	.							hom-763.77-28
nonsynonymous SNV	1	chrIV	8231766	8231766	G	A		:NM_001028198:exon3:c.C158T:p.S53L,:NM_171396:exon4:c.C380T:p.S127L,	.							hom-771.77-26
nonsynonymous SNV	1	chrX	1616889	1616889	A	T	H11E01.3	H11E01.3:NM_075898:exon9:c.A3872T:p.H1291L,	.							hom-771.77-27
nonsynonymous SNV	1	chrIII	2941778	2941778	T	C	R10F2.6	R10F2.6:NM_065241:exon5:c.A880G:p.K294E,	.							hom-796.77-28
nonsynonymous SNV	1	chrV	5531979	5531979	G	A	grl-1	grl-1:NM_072059:exon3:c.C545T:p.A182V,	.							hom-803.77-27
nonsynonymous SNV	1	chrIII	10138812	10138812	G	A	ZK1128.7	ZK1128.7:NM_066851:exon5:c.G539A:p.G180E,	.							hom-821.77-23
nonsynonymous SNV	1	chrV	14839679	14839679	C	T		:NM_001129554:exon2:c.G7000A:p.E2334K,:NM_074255:exon2:c.G7000A:p.E2334K,	.							hom-821.77-23
nonsynonymous SNV	1	chrV	11142215	11142215	G	A	folt-1	folt-1:NM_073432:exon3:c.G622A:p.E208K,	.							hom-821.77-29
nonsynonymous SNV	1	chrV	10214477	10214477	C	G	hpo-40	hpo-40:NM_073227:exon4:c.C1355G:p.S452C,	.							hom-839.77-29
nonsynonymous SNV	1	chrIII	6870594	6870594	C	T	K04C2.8	K04C2.8:NM_001027489:exon3:c.C224T:p.P75L,	.							hom-846.77-25
nonsynonymous SNV	1	chrV	8236680	8236680	G	A	rol-3	rol-3:NM_001269168:exon6:c.C1036T:p.L346F,	.							hom-846.77-27
nonsynonymous SNV	1	chrV	17299320	17299320	C	T	K10G4.5	K10G4.5:NM_074978:exon5:c.G1441A:p.E481K,	.							hom-871.77-26
nonsynonymous SNV	1	chrIII	2541394	2541394	G	A	ceh-44	ceh-44:NM_065175:exon10:c.G2834A:p.S945N,	.							hom-889.77-28
nonsynonymous SNV	1	chrIV	10938983	10938983	G	A	fic-1	fic-1:NM_069635:exon5:c.G781A:p.E261K,	.							hom-889.77-28
nonsynonymous SNV	1	chrIV	5987223	5987223	G	A	unc-44	unc-44:NM_001026097:exon15:c.G5593A:p.G1865R,unc-44:NM_001026095:exon13:c.G6091A:p.G2031R,unc-44:NM_068497:exon14:c.G5575A:p.G1859R,unc-44:NM_171907:exon13:c.G5497A:p.G1833R,	.							hom-889.77-31
nonsynonymous SNV	1	chrIV	10689931	10689931	A	G	R102.8	R102.8:NM_069575:exon2:c.T202C:p.Y68H,	.							hom-899.77-28
nonsynonymous SNV	1	chrV	1622669	1622669	G	A		:NM_001047730:exon7:c.C1244T:p.S415F,nhr-110:NM_001047729:exon6:c.C950T:p.S317F,	.							hom-916.77-28
nonsynonymous SNV	1	chrIII	8759644	8759644	G	A	aak-1	aak-1:NM_171217:exon1:c.C170T:p.P57L,:NM_171216:exon3:c.C683T:p.P228L,	.							hom-923.77-32
nonsynonymous SNV	1	chrX	13282392	13282392	C	T	cyp-14A4	cyp-14A4:NM_077806:exon6:c.G1162A:p.V388M,	.							hom-957.77-29
nonsynonymous SNV	1	chrV	6280004	6280004	G	A	fil-2	fil-2:NM_072203:exon3:c.G898A:p.G300S,	.							hom-961.77-28
nonsynonymous SNV	1	chrV	6978569	6978569	G	A	sre-12	sre-12:NM_072363:exon3:c.C377T:p.A126V,	.							hom-961.77-30
nonsynonymous SNV	1	chrIV	5166999	5166999	G	A	C24D10.1	C24D10.1:NM_068332:exon3:c.G490A:p.A164T,	.							hom-961.77-33
nonsynonymous SNV	1	chrV	20190642	20190642	A	T	fbxa-115	fbxa-115:NM_075492:exon4:c.T871A:p.S291T,	.								hom-1060.77-34
nonsynonymous SNV	1	chrI	309659	309659	C	T	C53D5.5	C53D5.5:NM_058313:exon2:c.G130A:p.E44K,	.								hom-1091.77-31
nonsynonymous SNV	1	chrII	10097708	10097708	C	T	lact-2	lact-2:NM_063775:exon4:c.C548T:p.A183V,	.								hom-1126.77-32
nonsynonymous SNV	1	chrX	16966602	16966602	G	A	F52G3.1	F52G3.1:NM_078343:exon4:c.G656A:p.G219D,	.								hom-1161.77-39
nonsynonymous SNV	1	chrV	6731145	6731145	G	A	grl-9	grl-9:NM_072305:exon3:c.C271T:p.P91S,	.								hom-1166.77-37
nonsynonymous SNV	1	chrIII	13580840	13580840	G	A	T05D4.5	T05D4.5:NM_067406:exon1:c.G92A:p.S31N,	.								hom-1196.77-36
nonsynonymous SNV	1	chrV	1711952	1711952	G	A	srw-100	srw-100:NM_071087:exon3:c.G469A:p.A157T,	.								hom-1225.77-44
nonsynonymous SNV	1	chrIII	13519834	13519834	G	A	pod-1	pod-1:NM_001276805:exon5:c.C1066T:p.L356F,pod-1:NM_001276804:exon4:c.C934T:p.L312F,pod-1:NM_067396:exon4:c.C934T:p.L312F,pod-1:NM_001276806:exon5:c.C1066T:p.L356F,	.								hom-1266.77-36
nonsynonymous SNV	1	chrX	7213833	7213833	G	A	spp-22	spp-22:NM_001029833:exon4:c.G428A:p.S143N,	.								hom-1267.77-34
nonsynonymous SNV	1	chrIV	4138860	4138860	C	T	F49F1.10	F49F1.10:NM_068090:exon1:c.G256A:p.G86R,	.								hom-1301.77-37
nonsynonymous SNV	1	chrIII	5678117	5678117	G	A	ska-3	ska-3:NM_065819:exon4:c.C689T:p.S230F,	.								hom-1336.77-39
nonsynonymous SNV	1	chrI	10192060	10192060	C	T	C25A1.12	C25A1.12:NM_060284:exon4:c.G605A:p.G202E,	.								hom-1365.77-41
nonsynonymous SNV	1	chrIV	8719010	8719010	C	T	H23L24.1	H23L24.1:NM_069097:exon4:c.C317T:p.S106L,	.								hom-1365.77-42
nonsynonymous SNV	1	chrV	11151520	11151520	G	A	srg-39	srg-39:NM_073435:exon3:c.C790T:p.L264F,	.								hom-1371.77-36
nonsynonymous SNV	1	chrV	5140229	5140229	G	A	F14F9.3	F14F9.3:NM_071974:exon4:c.G1436A:p.G479E,	.								hom-1375.77-37
nonsynonymous SNV	1	chrX	3110339	3110339	C	T	K10B3.6	K10B3.6:NM_001029615:exon2:c.G226A:p.D76N,:NM_001029613:exon2:c.G226A:p.D76N,:NM_001029614:exon2:c.G226A:p.D76N,:NM_001270069:exon2:c.G226A:p.D76N,	.								hom-1433.77-44
nonsynonymous SNV	1	chrV	16812968	16812968	G	A	cand-1	cand-1:NM_074843:exon11:c.G3656A:p.R1219H,	.								hom-1441.77-44
nonsynonymous SNV	1	chrV	14989922	14989922	G	A	cdt-2	cdt-2:NM_074284:exon4:c.C818T:p.T273I,	.								hom-1476.77-41
nonsynonymous SNV	1	chrIV	17374632	17374632	T	G	C30H6.5	C30H6.5:NM_001269019:exon7:c.T1046G:p.M349R,C30H6.5:NM_001269020:exon7:c.T1037G:p.M346R,	.								hom-1489.77-52
nonsynonymous SNV	1	chrX	1079877	1079877	C	T	pfn-3	pfn-3:NM_075804:exon2:c.G145A:p.A49T,	.								hom-1535.77-44
nonsynonymous SNV	1	chrI	6842213	6842213	C	T	dpf-3	dpf-3:NM_059556:exon16:c.C2200T:p.R734C,dpf-3:NM_059555:exon16:c.C2212T:p.R738C,	.								hom-1535.77-45
nonsynonymous SNV	1	chrV	10481999	10481999	G	A	Y32F6B.1	Y32F6B.1:NM_073288:exon8:c.C1619T:p.A540V,	.								hom-1546.77-43
nonsynonymous SNV	1	chrV	250174	250174	G	A	oac-39	oac-39:NM_070762:exon6:c.C652T:p.R218C,	.								hom-1546.77-46
nonsynonymous SNV	1	chrV	16166820	16166820	G	A	str-108	str-108:NM_074673:exon3:c.G514A:p.D172N,	.								hom-1591.77-46
nonsynonymous SNV	1	chrI	15045070	15045070	C	T	F31C3.3	F31C3.3:NM_061224:exon7:c.G4042A:p.D1348N,	.								hom-1637.77-50
nonsynonymous SNV	1	chrV	16371021	16371021	G	A	W08G11.3	W08G11.3:NM_001047715:exon9:c.G1150A:p.D384N,W08G11.3:NM_001047714:exon9:c.G1147A:p.D383N,	.								hom-1663.77-46
nonsynonymous SNV	1	chrIV	6371434	6371434	C	T	smg-3	smg-3:NM_068573:exon6:c.G1396A:p.G466S,smg-3:NM_001129355:exon6:c.G1396A:p.G466S,	.								hom-1671.77-51
nonsynonymous SNV	1	chrIII	4692015	4692015	G	A	T04A8.5	T04A8.5:NM_065557:exon7:c.G1414A:p.G472R,	.								hom-1705.77-53
nonsynonymous SNV	1	chrII	8516541	8516541	C	T	ctg-2	ctg-2:NM_001267228:exon5:c.C1072T:p.P358S,:NM_001267227:exon5:c.C1108T:p.P370S,	.								hom-1721.77-49
nonsynonymous SNV	1	chrIII	7649458	7649458	G	A	ZK783.6	ZK783.6:NM_001038301:exon3:c.G628A:p.V210I,	.								hom-1841.77-54
nonsynonymous SNV	1	chrV	9589161	9589161	G	A	K09G1.1	K09G1.1:NM_073074:exon1:c.G19A:p.G7R,	.								hom-1966.77-56
nonsynonymous SNV	1	chrII	9223912	9223912	C	T	ZK1067.3	ZK1067.3:NM_063564:exon3:c.C605T:p.S202F,	.								hom-2023.77-58
nonsynonymous SNV	1	chrII	14578452	14578452	C	T	nspb-7	nspb-7:NM_064628:exon2:c.C170T:p.S57F,	.								hom-2106.77-65
nonsynonymous SNV	1	chrI	4341064	4341064	C	T	anc-1	anc-1:NM_058952:exon20:c.C9112T:p.L3038F,	.								hom-311.77-9
nonsynonymous SNV	1	chrII	12012432	12012432	C	T		:NM_001267402:exon2:c.C182T:p.P61L,	.								hom-414.77-13
nonsynonymous SNV	1	chrIII	2395884	2395884	G	A	cic-1	cic-1:NM_065147:exon6:c.C643T:p.P215S,	.								hom-643.77-18
nonsynonymous SNV	1	chrX	96425	96425	C	T	Y73B3A.4	Y73B3A.4:NM_075672:exon7:c.G1627A:p.E543K,	.								hom-753.77-24
nonsynonymous SNV	1	chrIII	11978912	11978912	G	A	Y56A3A.30	Y56A3A.30:NM_067161:exon1:c.C52T:p.L18F,	.								hom-771.77-22
nonsynonymous SNV	1	chrIII	10253470	10253470	G	A	cor-1	cor-1:NM_171892:exon8:c.G1577A:p.R526K,cor-1:NM_171226:exon8:c.G1577A:p.R526K,	.								hom-821.77-28
nonsynonymous SNV	1	chrIV	1355056	1355056	C	T	col-104	col-104:NM_067669:exon1:c.G239A:p.G80E,	.								hom-829.77-27
nonsynonymous SNV	1	chrI	253319	253319	C	T	Y48G1BM.1	Y48G1BM.1:NM_058305:exon4:c.C848T:p.A283V,	.								hom-829.77-27
nonsynonymous SNV	1	chrIV	877259	877259	C	T	Y55F3BR.1	Y55F3BR.1:NM_067603:exon4:c.C844T:p.P282S,	.								hom-846.77-28
nonsynonymous SNV	1	chrV	19387782	19387782	C	T	Y43F8A.5	Y43F8A.5:NM_075372:exon5:c.G553A:p.G185R,	.								hom-923.77-30
nonsynonymous SNV	1	chrIII	10335322	10335322	G	A	ced-9	ced-9:NM_066883:exon1:c.G245A:p.G82E,	.								hom-994.77-25
nonsynonymous SNV	1	chrI	14813488	14813488	C	T		:NM_061181:exon9:c.C1235T:p.A412V,	.								hom-995.77-34
nonsynonymous SNV	1	chrII	7163399	7163399	C	T		:NM_001026827:exon5:c.G1093A:p.E365K,C27H5.4:NM_001026826:exon5:c.G1105A:p.E369K,	.									hom-1008.77-28
nonsynonymous SNV	1	chrII	7755026	7755026	C	T	B0228.6	B0228.6:NM_063226:exon1:c.G79A:p.E27K,	.									hom-1015.77-28
nonsynonymous SNV	1	chrX	4923694	4923694	C	T	pes-22	pes-22:NM_001047801:exon7:c.G1322A:p.R441H,:NM_001047802:exon8:c.G1487A:p.R496H,:NM_001047803:exon8:c.G1487A:p.R496H,	.									hom-1021.77-31
nonsynonymous SNV	1	chrV	10882764	10882764	T	C	F32D8.1	F32D8.1:NM_073369:exon5:c.T539C:p.L180P,	.									hom-1025.77-35
nonsynonymous SNV	1	chrIII	4586264	4586264	G	A	F35G12.5	F35G12.5:NM_065532:exon8:c.G892A:p.E298K,	.									hom-1051.77-30
nonsynonymous SNV	1	chrII	9506054	9506054	C	T	gcy-3	gcy-3:NM_063636:exon5:c.G784A:p.D262N,	.									hom-1051.77-31
nonsynonymous SNV	1	chrX	7657867	7657867	C	T	pcca-1	pcca-1:NM_076892:exon7:c.G2062A:p.A688T,	.									hom-1059.77-34
nonsynonymous SNV	1	chrI	7390592	7390592	G	A	sol-1	sol-1:NM_059687:exon8:c.C905T:p.S302F,	.									hom-1059.77-35
nonsynonymous SNV	1	chrX	5429028	5429028	C	T	C41A3.1	C41A3.1:NM_076522:exon21:c.C11096T:p.T3699I,	.									hom-1059.77-37
nonsynonymous SNV	1	chrI	8321786	8321786	C	T	F52B5.3	F52B5.3:NM_059859:exon6:c.G1855A:p.G619S,	.									hom-1059.77-38
nonsynonymous SNV	1	chrV	15927183	15927183	C	T		:NM_001269759:exon3:c.G1065A:p.M355I,pzf-1:NM_001269760:exon2:c.G960A:p.M320I,	.									hom-1093.77-36
nonsynonymous SNV	1	chrIV	11801914	11801914	T	A	H01G02.4	H01G02.4:NM_001083223:exon2:c.A323T:p.K108M,	.									hom-1126.77-34
nonsynonymous SNV	1	chrV	15000828	15000828	C	T	fib-1	fib-1:NM_074290:exon4:c.G982A:p.V328I,	.									hom-1127.77-35
nonsynonymous SNV	1	chrV	9706327	9706327	C	T	xbx-6	xbx-6:NM_073099:exon5:c.C511T:p.H171Y,:NM_171511:exon5:c.C511T:p.H171Y,	.									hom-1127.77-37
nonsynonymous SNV	1	chrV	13723928	13723928	C	T		:NM_001269612:exon4:c.G600A:p.M200I,	.									hom-1159.77-37
nonsynonymous SNV	1	chrIII	3823143	3823143	G	A	amx-1	amx-1:NM_065371:exon3:c.G254A:p.C85Y,	.									hom-1195.77-37
nonsynonymous SNV	1	chrV	3850285	3850285	C	T	btb-21	btb-21:NM_071661:exon3:c.G328A:p.E110K,	.									hom-1225.77-41
nonsynonymous SNV	1	chrIII	7743474	7743474	G	A	cdh-3	cdh-3:NM_066286:exon21:c.C8240T:p.T2747I,	.									hom-1231.77-34
nonsynonymous SNV	1	chrI	4063295	4063295	G	A	unc-89	unc-89:NM_001025819:exon25:c.G9869A:p.R3290K,unc-89:NM_001025814:exon25:c.G9869A:p.R3290K,unc-89:NM_001025818:exon23:c.G7949A:p.R2650K,unc-89:NM_001025813:exon25:c.G9869A:p.R3290K,unc-89:NM_001025817:exon23:c.G7949A:p.R2650K,	.									hom-1231.77-35
nonsynonymous SNV	1	chrX	11746367	11746367	G	A	C40H5.7	C40H5.7:NM_077565:exon2:c.G70A:p.D24N,	.									hom-1263.77-42
nonsynonymous SNV	1	chrX	11514710	11514710	G	A		:NM_001029443:exon12:c.C3545T:p.T1182I,:NM_077522:exon12:c.C3545T:p.T1182I,:NM_001277042:exon11:c.C3593T:p.T1198I,:NM_001270234:exon8:c.C3272T:p.T1091I,	.									hom-1266.77-37
nonsynonymous SNV	1	chrV	11805044	11805044	C	T	D2023.3	D2023.3:NM_001269446:exon2:c.G242A:p.S81N,D2023.3:NM_001269445:exon4:c.G389A:p.S130N,	.									hom-1748.77-56
nonsynonymous SNV	1	chrIII	6561264	6561264	C	T	F27B3.5	F27B3.5:NM_066047:exon4:c.G931A:p.E311K,	.									hom-183.90-5
nonsynonymous SNV	1	chrI	3444200	3444200	C	T	tag-63	tag-63:NM_058760:exon3:c.C229T:p.R77C,	.									hom-205.84-7
nonsynonymous SNV	1	chrIII	1185400	1185400	C	T	Y119D3B.14	Y119D3B.14:NM_064944:exon8:c.G2129A:p.R710K,	.									hom-291.78-8
nonsynonymous SNV	1	chrX	2888301	2888301	C	T	vang-1	vang-1:NM_076099:exon5:c.C757T:p.P253S,vang-1:NM_076100:exon5:c.C748T:p.P250S,	.									hom-321.77-10
nonsynonymous SNV	1	chrI	11864661	11864661	G	A		:NM_001026602:exon4:c.C526T:p.L176F,:NM_170927:exon4:c.C526T:p.L176F,:NM_001026601:exon4:c.C526T:p.L176F,	.									hom-345.77-11
nonsynonymous SNV	1	chrIV	7215432	7215432	C	T	kcc-1	kcc-1:NM_068740:exon7:c.C1393T:p.L465F,	.									hom-379.77-13
nonsynonymous SNV	1	chrII	6590678	6590678	C	T	vps-32.1	vps-32.1:NM_062936:exon4:c.C614T:p.A205V,	.									hom-391.77-14
nonsynonymous SNV	1	chrX	5639131	5639131	C	T	T22B7.4	T22B7.4:NM_076548:exon7:c.G1229A:p.S410N,	.									hom-403.77-12
nonsynonymous SNV	1	chrII	10244451	10244451	C	T	nrde-2	nrde-2:NM_063808:exon10:c.G2482A:p.V828M,	.									hom-447.77-14
nonsynonymous SNV	1	chrII	1767829	1767829	G	A	math-27	math-27:NM_061673:exon1:c.G13A:p.E5K,	.									hom-515.77-15
nonsynonymous SNV	1	chrV	15765796	15765796	C	T	haf-3	haf-3:NM_074526:exon3:c.G257A:p.R86Q,	.									hom-531.77-16
nonsynonymous SNV	1	chrI	12498575	12498575	G	A	T27F6.8	T27F6.8:NM_060770:exon2:c.C751T:p.H251Y,	.									hom-547.77-17
nonsynonymous SNV	1	chrII	11066730	11066730	C	T	unc-53	unc-53:NM_001026999:exon14:c.G1900A:p.A634T,unc-53:NM_001027000:exon10:c.G1498A:p.A500T,unc-53:NM_001026998:exon14:c.G1900A:p.A634T,unc-53:NM_171039:exon14:c.G1900A:p.A634T,unc-53:NM_001267344:exon7:c.G976A:p.A326T,unc-53:NM_001267342:exon14:c.G1900A:p.A634T,unc-53:NM_001027001:exon6:c.G640A:p.A214T,unc-53:NM_001267343:exon14:c.G1900A:p.A634T,	.									hom-579.77-17
nonsynonymous SNV	1	chrIV	9879629	9879629	C	T	nhr-4	nhr-4:NM_069374:exon2:c.C104T:p.T35M,	.									hom-583.77-15
nonsynonymous SNV	1	chrIV	1353888	1353888	C	T	col-104	col-104:NM_067669:exon2:c.G658A:p.G220R,	.									hom-583.77-16
nonsynonymous SNV	1	chrII	1371635	1371635	C	T	rog-1	rog-1:NM_001276728:exon7:c.G1300A:p.A434T,rog-1:NM_061557:exon7:c.G1309A:p.A437T,	.									hom-631.77-19
nonsynonymous SNV	1	chrV	19417429	19417429	C	T	C25F9.9	C25F9.9:NM_075378:exon1:c.C152T:p.T51I,	.									hom-636.77-19
nonsynonymous SNV	1	chrX	10809332	10809332	G	A	plc-1	plc-1:NM_077404:exon4:c.C694T:p.L232F,plc-1:NM_001136454:exon4:c.C694T:p.L232F,plc-1:NM_001136455:exon4:c.C748T:p.L250F,plc-1:NM_001129669:exon4:c.C715T:p.L239F,plc-1:NM_001029448:exon4:c.C694T:p.L232F,plc-1:NM_001029446:exon4:c.C694T:p.L232F,	.									hom-651.77-20
nonsynonymous SNV	1	chrI	2397782	2397782	G	A		:NM_170824:exon6:c.C878T:p.T293I,	.									hom-651.77-22
nonsynonymous SNV	1	chrII	4535911	4535911	C	T	sra-33	sra-33:NM_062401:exon2:c.G368A:p.R123K,	.									hom-655.77-20
nonsynonymous SNV	1	chrIV	5488125	5488125	C	T	puf-7	puf-7:NM_068419:exon3:c.C652T:p.H218Y,	.									hom-664.77-20
nonsynonymous SNV	1	chrII	6747900	6747900	G	A	F41G3.5	F41G3.5:NM_062977:exon5:c.G445A:p.D149N,	.									hom-671.77-19
nonsynonymous SNV	1	chrX	10409005	10409005	G	A	ZC504.1	ZC504.1:NM_001270175:exon6:c.G881A:p.G294E,ZC504.1:NM_001270174:exon6:c.G953A:p.G318E,	.									hom-671.77-21
nonsynonymous SNV	1	chrIV	12266012	12266012	C	T	C42C1.2	C42C1.2:NM_069928:exon7:c.G1462A:p.G488R,	.									hom-675.77-24
nonsynonymous SNV	1	chrI	11769621	11769621	C	T	vab-10	vab-10:NM_001026687:exon16:c.G5176A:p.G1726S,vab-10:NM_001026686:exon16:c.G5179A:p.G1727S,vab-10:NM_001047256:exon17:c.G5482A:p.G1828S,vab-10:NM_001026682:exon17:c.G5518A:p.G1840S,vab-10:NM_001026685:exon17:c.G5425A:p.G1809S,	.									hom-719.77-22
nonsynonymous SNV	1	chrI	11013340	11013340	C	T	Y52B11A.12	Y52B11A.12:NM_001276559:exon2:c.C293T:p.P98L,	.									hom-719.77-25
nonsynonymous SNV	1	chrIV	12992757	12992757	T	C	K10D11.4	K10D11.4:NM_070090:exon6:c.A1124G:p.N375S,	.									hom-753.77-22
nonsynonymous SNV	1	chrV	5751831	5751831	C	T	K09H11.1	K09H11.1:NM_072107:exon10:c.C2852T:p.P951L,	.									hom-753.77-24
nonsynonymous SNV	1	chrIII	164191	164191	C	T	F40G9.8	F40G9.8:NM_064763:exon3:c.G358A:p.G120R,	.									hom-753.77-26
nonsynonymous SNV	1	chrI	12301674	12301674	G	A	clec-18	clec-18:NM_060708:exon3:c.C968T:p.S323L,	.									hom-787.77-20
nonsynonymous SNV	1	chrII	10246918	10246918	C	T	nrde-2	nrde-2:NM_063808:exon5:c.G437A:p.S146N,	.									hom-787.77-26
nonsynonymous SNV	1	chrIII	6965721	6965721	G	A	panl-2	panl-2:NM_066118:exon10:c.C1853T:p.T618M,	.									hom-811.77-27
nonsynonymous SNV	1	chrV	20689087	20689087	C	T	F53F8.3	F53F8.3:NM_075595:exon1:c.G401A:p.G134E,	.									hom-835.77-23
nonsynonymous SNV	1	chrIV	10836515	10836515	C	T	T11G6.5	T11G6.5:NM_001136398:exon13:c.G3730A:p.E1244K,T11G6.5:NM_069607:exon14:c.G3901A:p.E1301K,	.									hom-846.77-25
nonsynonymous SNV	1	chrX	11966251	11966251	C	T	sams-1	sams-1:NM_077601:exon2:c.C239T:p.T80I,	.									hom-846.77-27
nonsynonymous SNV	1	chrV	2977412	2977412	C	T	srw-124	srw-124:NM_071409:exon3:c.C730T:p.L244F,	.									hom-871.77-24
nonsynonymous SNV	1	chrIII	1840175	1840175	C	T	Y39A3CL.1	Y39A3CL.1:NM_065062:exon7:c.C904T:p.R302C,	.									hom-871.77-25
nonsynonymous SNV	1	chrX	10895062	10895062	G	A	haly-1	haly-1:NM_077419:exon6:c.C850T:p.L284F,	.									hom-881.77-25
nonsynonymous SNV	1	chrX	7578845	7578845	C	T	pcyt-1	pcyt-1:NM_001038451:exon1:c.C122T:p.S41F,:NM_001038450:exon2:c.C146T:p.S49F,	.									hom-916.77-25
nonsynonymous SNV	1	chrV	5332307	5332307	C	T	srg-26	srg-26:NM_072021:exon2:c.C386T:p.T129I,	.									hom-916.77-26
nonsynonymous SNV	1	chrI	5896949	5896949	C	T	C34G6.3	C34G6.3:NM_059307:exon1:c.C59T:p.S20L,	.									hom-916.77-29
nonsynonymous SNV	1	chrV	10211522	10211522	C	T	zhit-3	zhit-3:NM_073226:exon3:c.G484A:p.G162S,	.									hom-923.77-29
nonsynonymous SNV	1	chrI	13057297	13057297	C	T		:NM_001026496:exon6:c.G976A:p.A326T,nhr-85:NM_001026497:exon4:c.G442A:p.A148T,	.									hom-923.77-30
nonsynonymous SNV	1	chrI	6087589	6087589	G	A	ZK484.5	ZK484.5:NM_059354:exon1:c.C143T:p.A48V,	.									hom-957.77-27
nonsynonymous SNV	1	chrIV	12903174	12903174	C	T	K08D8.2	K08D8.2:NM_070058:exon1:c.C82T:p.P28S,	.									hom-957.77-29
nonsynonymous SNV	1	chrV	6011108	6011108	C	T	fos-1	fos-1:NM_001038392:exon2:c.C283T:p.P95S,	.									hom-957.77-32
nonsynonymous SNV	1	chrIV	14795351	14795351	C	T		:NM_001047580:exon3:c.G418A:p.D140N,	.									hom-961.77-30
nonsynonymous SNV	1	chrV	20847405	20847405	G	A	fkb-6	fkb-6:NM_075625:exon3:c.G1165A:p.E389K,	.										hom-1025.77-33
nonsynonymous SNV	1	chrX	16892244	16892244	G	A	F39F10.3	F39F10.3:NM_078329:exon2:c.G280A:p.E94K,	.										hom-1025.77-34
nonsynonymous SNV	1	chrI	4392920	4392920	C	T	dhc-1	dhc-1:NM_058962:exon7:c.C5434T:p.P1812S,	.										hom-1059.77-33
nonsynonymous SNV	1	chrV	3922574	3922574	A	T	srx-65	srx-65:NM_071685:exon3:c.A554T:p.D185V,	.										hom-1093.77-34
nonsynonymous SNV	1	chrV	180668	180668	G	A	cul-3	cul-3:NM_070750:exon3:c.G1450A:p.E484K,	.										hom-1126.77-32
nonsynonymous SNV	1	chrIV	9219136	9219136	G	A	C46C2.2	C46C2.2:NM_069203:exon5:c.G1025A:p.G342E,	.										hom-1126.77-34
nonsynonymous SNV	1	chrI	5743464	5743464	C	T	rpt-5	rpt-5:NM_059271:exon1:c.G94A:p.E32K,	.										hom-1127.77-33
nonsynonymous SNV	1	chrI	321504	321504	C	T	xpo-2	xpo-2:NM_058315:exon3:c.G1405A:p.A469T,	.										hom-1173.77-35
nonsynonymous SNV	1	chrIII	730405	730405	G	A		:NM_064845:exon11:c.C997T:p.P333S,:NM_171859:exon3:c.C79T:p.P27S,:NM_064843:exon8:c.C688T:p.P230S,	.										hom-1187.77-39
nonsynonymous SNV	1	chrIII	7027744	7027744	C	T	cyk-1	cyk-1:NM_171180:exon4:c.G829A:p.V277I,cyk-1:NM_171880:exon4:c.G829A:p.V277I,	.										hom-1192.77-43
nonsynonymous SNV	1	chrIV	11725308	11725308	G	A	magi-1	magi-1:NM_001268652:exon3:c.G586A:p.E196K,magi-1:NM_001268649:exon10:c.G1261A:p.E421K,magi-1:NM_001268651:exon4:c.G505A:p.E169K,magi-1:NM_001268648:exon10:c.G1261A:p.E421K,magi-1:NM_001268650:exon5:c.G664A:p.E222K,	.										hom-1195.77-31
nonsynonymous SNV	1	chrIV	9563714	9563714	G	A	col-122	col-122:NM_069299:exon2:c.G238A:p.A80T,	.										hom-1196.77-34
nonsynonymous SNV	1	chrX	3932637	3932637	A	T	T19D2.1	T19D2.1:NM_076280:exon4:c.A259T:p.M87L,	.										hom-1196.77-34
nonsynonymous SNV	1	chrIV	14576216	14576216	G	A	Y57G11B.5	Y57G11B.5:NM_070368:exon3:c.G382A:p.D128N,	.										hom-1229.77-39
nonsynonymous SNV	1	chrX	11000821	11000821	G	A	col-177	col-177:NM_077436:exon4:c.C701T:p.S234L,	.										hom-1229.77-39
nonsynonymous SNV	1	chrX	1147931	1147931	G	A	R193.2	R193.2:NM_075817:exon3:c.C175T:p.P59S,	.										hom-1231.77-38
nonsynonymous SNV	1	chrII	8598808	8598808	A	T	F28C6.4	F28C6.4:NM_001026953:exon3:c.T148A:p.S50T,:NM_001026952:exon3:c.T148A:p.S50T,	.										hom-1266.77-39
nonsynonymous SNV	1	chrV	6556743	6556743	C	T	spp-20	spp-20:NM_072264:exon5:c.G599A:p.G200E,	.										hom-1266.77-41
nonsynonymous SNV	1	chrII	10818557	10818557	G	A	R06F6.8	R06F6.8:NM_063927:exon6:c.C1049T:p.S350L,R06F6.8:NM_063928:exon6:c.C1049T:p.S350L,	.										hom-1297.77-41
nonsynonymous SNV	1	chrV	1741151	1741151	G	A	srab-25	srab-25:NM_071093:exon1:c.C7T:p.P3S,	.										hom-1301.77-34
nonsynonymous SNV	1	chrX	9677539	9677539	G	A	ifp-1	ifp-1:NM_077227:exon6:c.C1450T:p.L484F,	.										hom-1336.77-38
nonsynonymous SNV	1	chrV	5145193	5145193	C	T	F14F9.2	F14F9.2:NM_071976:exon1:c.C368T:p.P123L,	.										hom-1336.77-40
nonsynonymous SNV	1	chrIV	9252574	9252574	G	A	Y11D7A.8	Y11D7A.8:NM_069213:exon4:c.G625A:p.G209R,	.										hom-1336.77-41
nonsynonymous SNV	1	chrX	14035044	14035044	A	T	arrd-25	arrd-25:NM_077937:exon4:c.A878T:p.Y293F,	.										hom-1339.77-36
nonsynonymous SNV	1	chrIV	168533	168533	G	A	cutl-24	cutl-24:NM_001028279:exon7:c.G1315A:p.D439N,cutl-24:NM_001028278:exon7:c.G1309A:p.D437N,	.										hom-1339.77-41
nonsynonymous SNV	1	chrI	4981382	4981382	C	T	snf-1	snf-1:NM_059090:exon3:c.C491T:p.S164L,	.										hom-1365.77-43
nonsynonymous SNV	1	chrIV	17458590	17458590	G	A	F11E6.7	F11E6.7:NM_070711:exon5:c.C2438T:p.P813L,	.										hom-1371.77-40
nonsynonymous SNV	1	chrIV	4250466	4250466	G	A	ama-1	ama-1:NM_068122:exon5:c.G1339A:p.G447S,	.										hom-1399.77-38
nonsynonymous SNV	1	chrV	10237538	10237538	C	T	C12D8.1	C12D8.1:NM_001047616:exon2:c.G451A:p.E151K,C12D8.1:NM_073231:exon4:c.G574A:p.E192K,C12D8.1:NM_073232:exon2:c.G640A:p.E214K,	.										hom-1399.77-41
nonsynonymous SNV	1	chrIV	1164384	1164384	G	A	C50A2.7	C50A2.7:NM_001268301:exon2:c.G128A:p.G43E,	.										hom-1411.77-39
nonsynonymous SNV	1	chrV	12770225	12770225	C	T	srt-43	srt-43:NM_073793:exon4:c.C679T:p.L227F,	.										hom-1433.77-39
nonsynonymous SNV	1	chrV	13958120	13958120	C	T	R10D12.10	R10D12.10:NM_074064:exon2:c.G146A:p.G49E,	.										hom-1433.77-45
nonsynonymous SNV	1	chrIV	17324453	17324453	G	A	21ur-11407	21ur-11407:NM_070679:exon11:c.G2219A:p.R740K,	.										hom-1441.77-44
nonsynonymous SNV	1	chrI	5102949	5102949	G	A	spe-5	spe-5:NM_059117:exon2:c.C410T:p.P137L,	.										hom-1443.77-50
nonsynonymous SNV	1	chrI	13420026	13420026	G	A	W05H12.1	W05H12.1:NM_060960:exon4:c.G516A:p.M172I,	.										hom-1473.77-43
nonsynonymous SNV	1	chrIV	11473988	11473988	G	A	catp-8	catp-8:NM_069764:exon8:c.C3212T:p.A1071V,	.										hom-1489.77-46
nonsynonymous SNV	1	chrIII	4939634	4939634	G	A	rpb-2	rpb-2:NM_065646:exon1:c.G67A:p.E23K,	.										hom-1501.77-45
nonsynonymous SNV	1	chrV	19449908	19449908	G	A	M04C3.5	M04C3.5:NM_001269931:exon2:c.G53A:p.C18Y,	.										hom-1501.77-47
nonsynonymous SNV	1	chrX	2554370	2554370	G	A	aat-3	aat-3:NM_076060:exon2:c.G80A:p.G27D,	.										hom-1511.77-44
nonsynonymous SNV	1	chrX	13343670	13343670	G	A	ptr-24	ptr-24:NM_001270291:exon4:c.G791A:p.G264E,:NM_001270290:exon5:c.G989A:p.G330E,	.										hom-1555.77-41
nonsynonymous SNV	1	chrX	14234555	14234555	G	A		:NM_001270312:exon2:c.C448T:p.P150S,srg-37:NM_001270313:exon1:c.C184T:p.P62S,	.										hom-1555.77-41
nonsynonymous SNV	1	chrX	13342197	13342197	G	A	ptr-24	ptr-24:NM_001270291:exon1:c.G86A:p.G29E,:NM_001270290:exon2:c.G284A:p.G95E,	.										hom-1555.77-42
nonsynonymous SNV	1	chrII	2287630	2287630	G	A	K09F6.10	K09F6.10:NM_170977:exon3:c.C1151T:p.S384F,	.										hom-1591.77-44
nonsynonymous SNV	1	chrIII	9874883	9874883	G	A	ZK757.2	ZK757.2:NM_066789:exon5:c.C566T:p.S189F,	.										hom-1627.77-46
nonsynonymous SNV	1	chrX	15434661	15434661	G	A	flp-32	flp-32:NM_078150:exon3:c.G173A:p.G58E,	.										hom-1651.77-51
nonsynonymous SNV	1	chrIII	13682426	13682426	G	A		:NM_001083186:exon11:c.C1996T:p.L666F,	.										hom-1671.77-51
nonsynonymous SNV	1	chrX	8162967	8162967	C	T	F22F1.3	F22F1.3:NM_076975:exon1:c.G53A:p.R18K,	.										hom-1721.77-51
nonsynonymous SNV	1	chrX	4708404	4708404	G	A	dhhc-10	dhhc-10:NM_076404:exon6:c.G493A:p.G165R,	.										hom-1885.77-63
nonsynonymous SNV	1	chrIII	5409014	5409014	G	A	W03A5.1	W03A5.1:NM_065752:exon2:c.G280A:p.D94N,	.										hom-1909.77-57
nonsynonymous SNV	1	chrII	483690	483690	C	T	W07E6.2	W07E6.2:NM_061344:exon4:c.G548A:p.G183E,	.										hom-378.77-10
nonsynonymous SNV	1	chrIII	192686	192686	G	A	sec-20	sec-20:NM_064775:exon3:c.G310A:p.G104R,	.										hom-403.77-10
nonsynonymous SNV	1	chrI	3931521	3931521	C	T	T21E3.2	T21E3.2:NM_058867:exon3:c.C598T:p.P200S,	.										hom-598.77-17
nonsynonymous SNV	1	chrV	3797304	3797304	G	A	fpn-1.3	fpn-1.3:NM_071648:exon3:c.G284A:p.G95E,	.										hom-655.77-18
nonsynonymous SNV	1	chrIV	2440261	2440261	G	A	cdh-10	cdh-10:NM_067803:exon17:c.C5750T:p.P1917L,	.										hom-685.77-21
nonsynonymous SNV	1	chrI	11504384	11504384	G	A	F32B4.8	F32B4.8:NM_060538:exon7:c.G1438A:p.V480M,	.										hom-706.77-19
nonsynonymous SNV	1	chrII	1832566	1832566	G	A	math-39	math-39:NM_061687:exon2:c.G161A:p.R54K,	.										hom-727.77-19
nonsynonymous SNV	1	chrIV	4050632	4050632	G	A		:NM_001047529:exon2:c.C197T:p.T66I,	.										hom-739.77-24
nonsynonymous SNV	1	chrIV	13081026	13081026	G	A	C39E9.8	C39E9.8:NM_001136378:exon3:c.G323A:p.R108H,:NM_001027882:exon3:c.G323A:p.R108H,:NM_001268767:exon2:c.G140A:p.R47H,:NM_001268768:exon2:c.G140A:p.R47H,:NM_001027881:exon3:c.G323A:p.R108H,	.										hom-787.77-24
nonsynonymous SNV	1	chrI	11610790	11610790	G	A	C17D12.7	C17D12.7:NM_060558:exon3:c.C401T:p.S134L,	.										hom-799.77-22
nonsynonymous SNV	1	chrIII	7290224	7290224	G	A	B0361.8	B0361.8:NM_066205:exon2:c.C125T:p.T42I,	.										hom-811.77-24
nonsynonymous SNV	1	chrV	19114623	19114623	G	A	pro-3	pro-3:NM_171594:exon3:c.C419T:p.A140V,	.										hom-821.77-24
nonsynonymous SNV	1	chrII	4017207	4017207	C	T	K07D4.6	K07D4.6:NM_062307:exon6:c.G793A:p.E265K,	.										hom-821.77-27
nonsynonymous SNV	1	chrII	596941	596941	C	T		:NM_001047352:exon9:c.G1255A:p.A419T,nhl-3:NM_001047353:exon6:c.G955A:p.A319T,	.										hom-821.77-27
nonsynonymous SNV	1	chrI	345707	345707	C	T		:NM_001129070:exon5:c.G763A:p.E255K,mbtr-1:NM_001129071:exon5:c.G724A:p.E242K,	.										hom-829.77-26
nonsynonymous SNV	1	chrI	494599	494599	C	T	haf-4	haf-4:NM_001026495:exon9:c.C2014T:p.H672Y,	.										hom-829.77-28
nonsynonymous SNV	1	chrX	11353427	11353427	G	A	pgp-3	pgp-3:NM_077500:exon5:c.G813A:p.M271I,	.										hom-881.77-23
nonsynonymous SNV	1	chrV	7318878	7318878	C	T	F07G11.9	F07G11.9:NM_072461:exon2:c.G2065A:p.E689K,	.										hom-881.77-26
nonsynonymous SNV	1	chrX	13866417	13866417	G	A	hlb-1	hlb-1:NM_077910:exon11:c.C2339T:p.S780F,hlb-1:NM_001129713:exon11:c.C2465T:p.S822F,	.										hom-889.77-30
nonsynonymous SNV	1	chrV	16522059	16522059	A	G	srw-34	srw-34:NM_001028712:exon1:c.T191C:p.F64S,	.										hom-899.77-27
nonsynonymous SNV	1	chrV	4345455	4345455	A	T	figl-1	figl-1:NM_071796:exon1:c.T528A:p.H176Q,	.										hom-916.77-26
nonsynonymous SNV	1	chrX	10185039	10185039	G	A	arrd-28	arrd-28:NM_077309:exon5:c.G887A:p.R296K,	.										hom-916.77-26
nonsynonymous SNV	1	chrX	4735639	4735639	G	A	aman-1	aman-1:NM_076410:exon9:c.G1108A:p.G370R,	.										hom-951.77-27
nonsynonymous SNV	1	chrIV	8287973	8287973	G	A	K07H8.10	K07H8.10:NM_068990:exon3:c.C1387T:p.L463F,	.										hom-951.77-28
nonsynonymous SNV	1	chrV	4578346	4578346	G	A	Y61A9LA.3	Y61A9LA.3:NM_171926:exon8:c.G1321A:p.E441K,Y61A9LA.3:NM_071840:exon8:c.G1321A:p.E441K,	.										hom-986.77-27
nonsynonymous SNV	1	chrIV	12093159	12093159	C	T	cpsf-4	cpsf-4:NM_001027955:exon2:c.G186A:p.M62I,	.										hom-991.77-27
stopgain SNV	1	chrII	12755881	12755881	G	A	Y46G5A.7	Y46G5A.7:NM_064312:exon2:c.C160T:p.Q54X,	.		hom-1060.77-34
stopgain SNV	1	chrX	13092948	13092948	G	A	R03G8.3	R03G8.3:NM_077773:exon8:c.G1118A:p.W373X,	.		hom-1225.77-37
stopgain SNV	1	chrX	12481205	12481205	G	A	atf-6	atf-6:NM_077693:exon2:c.G270A:p.W90X,	.		hom-1546.77-43
stopgain SNV	1	chrX	12701649	12701649	G	A	nhr-214	nhr-214:NM_077720:exon3:c.C295T:p.R99X,nhr-214:NM_001136465:exon3:c.C295T:p.R99X,	.			hom-1051.77-28
stopgain SNV	1	chrV	13630171	13630171	G	A	H37A05.2	H37A05.2:NM_073978:exon5:c.C973T:p.R325X,	.	hom-1025.77-38
stopgain SNV	1	chrII	10535384	10535384	C	T	R166.2	R166.2:NM_063868:exon6:c.G1256A:p.W419X,	.	hom-1127.77-31
stopgain SNV	1	chrII	9220974	9220974	C	T		:NM_001267275:exon18:c.C5764T:p.Q1922X,ZK1067.2:NM_001267276:exon13:c.C5071T:p.Q1691X,	.	hom-796.77-21
stopgain SNV	1	chrV	440495	440495	C	T	B0554.7	B0554.7:NM_070800:exon3:c.G438A:p.W146X,	.	hom-928.77-30
stopgain SNV	1	chrII	1693594	1693594	C	T	fbxc-26	fbxc-26:NM_061644:exon2:c.G978A:p.W326X,	.	hom-991.77-29
stopgain SNV	1	chrIII	9527729	9527729	C	T	ZK1098.6	ZK1098.6:NM_066700:exon2:c.C319T:p.Q107X,	.				hom-685.77-18
stopgain SNV	1	chrX	7033515	7033515	C	T	R173.3	R173.3:NM_076786:exon6:c.G582A:p.W194X,	.				hom-707.77-23
stopgain SNV	1	chrIII	10430320	10430320	C	T	M03C11.8	M03C11.8:NM_066900:exon8:c.G2142A:p.W714X,	.				hom-719.77-20
stopgain SNV	1	chrIV	8347529	8347529	G	A	F17E9.15	F17E9.15:NM_001268382:exon2:c.G72A:p.W24X,	.				hom-741.77-22
stopgain SNV	1	chrX	5739895	5739895	G	A	gnrr-4	gnrr-4:NM_001029281:exon11:c.C1324T:p.Q442X,	.					hom-1225.77-39
stopgain SNV	1	chrV	4292029	4292029	G	C	srh-194	srh-194:NM_001028774:exon2:c.C489G:p.Y163X,:NM_001028775:exon3:c.C819G:p.Y273X,	.					hom-1909.77-62
stopgain SNV	1	chrII	13460360	13460360	G	A		:NM_001267458:exon2:c.C142T:p.Q48X,	.					hom-643.77-27
stopgain SNV	1	chrX	10141819	10141819	G	A	oac-14	oac-14:NM_077300:exon1:c.C127T:p.Q43X,	.					hom-986.77-32
stopgain SNV	1	chrIV	6743373	6743373	G	A	lin-45	lin-45:NM_171367:exon12:c.C2296T:p.Q766X,	.						hom-1082.77-35
stopgain SNV	1	chrV	10542543	10542543	G	A	F25D1.4	F25D1.4:NM_073302:exon3:c.G204A:p.W68X,	.							hom-1093.77-34
stopgain SNV	1	chrIII	469851	469851	G	A	magu-1	magu-1:NM_064800:exon4:c.C637T:p.Q213X,	.							hom-433.77-13
stopgain SNV	1	chrIII	2782865	2782865	C	A		:NM_065216:exon6:c.G1081T:p.E361X,Y71H2AM.20:NM_181949:exon2:c.G271T:p.E91X,	.							hom-515.77-19
stopgain SNV	1	chrV	7121043	7121043	G	A	srx-35	srx-35:NM_072404:exon5:c.C607T:p.Q203X,	.							hom-739.77-25
stopgain SNV	1	chrX	675288	675288	C	T	lgc-32	lgc-32:NM_075738:exon5:c.C610T:p.R204X,	.							hom-957.77-28
stopgain SNV	1	chrII	4205744	4205744	C	T		:NM_182186:exon6:c.C2254T:p.Q752X,:NM_062335:exon6:c.C2254T:p.Q752X,:NM_062336:exon6:c.C2254T:p.Q752X,	.								hom-2149.77-71
stopgain SNV	1	chrX	10698350	10698350	G	A	rhgf-1	rhgf-1:NM_077390:exon25:c.C3835T:p.Q1279X,	.									hom-1027.77-31
stopgain SNV	1	chrV	653947	653947	C	T	srj-6	srj-6:NM_070879:exon3:c.G450A:p.W150X,	.									hom-1161.77-35
stopgain SNV	1	chrX	12978606	12978606	C	T	F11C1.4	F11C1.4:NM_077755:exon1:c.C172T:p.Q58X,	.									hom-1297.77-39
stopgain SNV	1	chrIII	4170874	4170874	G	A	rnf-121	rnf-121:NM_065431:exon1:c.C262T:p.Q88X,	.									hom-991.77-31
stopgain SNV	1	chrX	197852	197852	G	A	T08D2.8	T08D2.8:NM_075660:exon5:c.G1118A:p.W373X,	.										hom-499.77-16
stopgain SNV	1	chrV	149732	149732	G	A	W03F9.4	W03F9.4:NM_070744:exon3:c.C703T:p.Q235X,	.										hom-957.77-28
									.
									.
									.
									.
									.
									.
